# Supplementary material for: The Caenorhabditis elegans Myc-Mondo/Mad Complexes Integrate Diverse Longevity Signals
Source: PLoS Genet. 2014 Apr 3;10(4):e1004278. doi: 10.1371/journal.pgen.1004278 (PMC3974684; doi:10.1371/journal.pgen.1004278)
Supplement: Dataset S1 — Complete lifespan data and select statistical analyses. This dataset contains all lifespan data discussed within this manuscript (replica set and traditional), as well as data from other experiments that support lifespan data represented in in-text and supplemental figures. This dataset also contains select statistical analyses to support the significance of the lifespan differences described in the text from Figures 1-3. (XLS) [file pgen.1004278.s008.xls]

## Sheet: (A) Replicate Lifespan Total
#	Strain	RNAi	LD50* (days)	±	CI (days)		max lifespan* (days)	±	CI (days)		Exp. #1 LD50	Exp. #2 LD50	Exp. #3 LD50	Exp. #4 LD50	Exp. #1 N	Exp. #2 N	Exp. #3 N	Exp. #4 N		Associated figures	Notes
1	N2	EV	18.37	±	0.43681		25.0819	±	0.91802		19.95	19.89	18.67	17.14	282	157	137	458
2	N2	daf-16	13.53	±	0.4782		16.9549	±	0.929505		12.8	14.44			189	89	-	-		2A
3	N2	daf-2	36.45	±	1.92239		51.876	±	4.07084		36.29	34.04			454	227	-	-
4	N2	mdl-1	21.07	±	1.77787		29.767	±	3.8359				21.07		-	-	89	-		S6B
5	N2	mml-1	16.2	±	1.05716		20.531	±	1.96216				16.2		-	-	88	-		S6B
6	N2	mxl-1	23.37	±	0.77056		35.8128	±	1.66927		24	28.35	22.71	21.08	283	184	155	392		S6B
7	N2	mxl-2	14.79	±	0.464935		21.0925	±	0.86171		13.39	14.3	16.14	15.48	178	100	94	346		2B, 3B, S6B
8	N2	pha-4	13.38	±	0.661095		19.1873	±	1.43717		12.74	14.73			198	93	-	-		3A
9	daf-2(e1370)	EV	46	±	1.19453		60.5317	±	2.37711		48.27	43.64	40.86		658	279	235	-		2B, 2C, S2A, S2B
10	daf-2(e1370)	daf-16	16.28	±	0.886645		24.574	±	3.61578		16.78	14.59			212	99	-	-
11	daf-2(e1370)	daf-2	56.01	±	1.60019		78.4946	±	3.34472		58.73	46.62			894	312	-	-		S2B
12	daf-2(e1370); mxl-1(tm1530)	EV	60.93	±	1.61452		83.8941	±	3.3375		62.27	57.98			846	404	-	-		2D
13	daf-2(e1370); mxl-1(tm1530)	daf-2	63.97	±	1.48451		85.7256	±	3.34367		66.47	59.59			947	588	-	-		2D
14	daf-2(e1370)	mml-1	27.15	±	1.29081		34.8761	±	2.68117				27.15		-	-	198	-		S2A
15	daf-2(e1370)	mxl-2	27.58	±	0.928145		41.2557	±	2.15386		27.84	27.21	27.11		413	216	199	-		2B, S2A
16	daf-2(e1370); mxl-2(tm1516)	EV	28.03	±	1.38302		43.2004	±	3.29245		28.84	26.55			277	187	-	-		2C
17	daf-3(tm4940)	EV	15.05	±	0.8004		21.9579	±	1.87233				15.64	14.97	-	-	85	201		S3
18	daf-3(tm4940)	mxl-1	15.78	±	0.81469		23.42	±	1.53209				12.75	16.84	-	-	100	257		S3
19	eat-2(ad465)	EV	29.06	±	1.11502		44.1337	±	2.55615		31.03	28.28	30.92	22.26	234	165	207	144		3B
20	eat-2(ad465)	pha-4	15.87	±	1.15214		24.337	±	2.92331		16.42	15.38			108	66	-	-
21	eat-2(ad465)	mdl-1	32.02	±	2.21167		45.3276	±	4.89107				32.02		-	-	178	-			Corroborates the conclusion that loss of MDL-1:MXL-1 does not futher increase the lifespan of eat-2(ad465) animals (Figure 3D)
22	eat-2(ad465)	mxl-1	29.33	±	1.07531		41.2554	±	2.37412		31.48	29.52	31.27	23.36	226	158	198	175			Corroborates the conclusion that loss of MDL-1:MXL-1 does not futher increase the lifespan of eat-2(ad465) animals (Figure 3D)
23	eat-2(ad465); mxl-1(tm1530)	EV	30.13	±	1.32922		40.0776	±	2.70748		32.65	28.56			148	200	-	-		3D
24	eat-2(ad465)	mml-1	21.71	±	1.31707		28.5086	±	2.45629				21.71		-	-	132	-			Corroborates the conclusion that DR mediated lifespan extension requires MXL-2:MML-1 (Figure 3B, 3C)
25	eat-2(ad465)	mxl-2	17.28	±	0.695635		25.4631	±	1.37149		15.26	16.91	18.88	18.19	110	130	159	118		3B
26	eat-2(ad465); mxl-2(tm1516)	EV	18.84	±	0.72926		23.0502	±	1.13862		18.14	19.53			120	111	-	-		3C
27	mdl-1(tm311)	EV	26.55	±	1.20619		40.2688	±	3.16203				27.74	25.84	-	-	167	325		1B, 1D, S1A
28	mdl-1(tm311)	mdl-1	29.22	±	2.10632		42.345	±	4.96725				29.22		-	-	169	-			Corroborates the conclusion that mdl-1(tm311) is likely a null allele
29	mdl-1(tm311)	mxl-1	26.98	±	1.2356		41.0875	±	3.072				28.26	26.28	-	-	167	325		S1A
30	mdl-1(tm311)	mml-1	16.07	±	1.0644		19.6336	±	1.99955				16.07		-	-	98	-			Corroborates conclusion that lifespan extension after loss of MDL-1:MXL-1 requires MML-1:MXL-2 (Figure 1D)
31	mdl-1(tm311)	mxl-2	15.98	±	0.98736		25.5326	±	2.40113				17.46	15.76	-	-	90	226		1D
32	mml-1(ok849)	EV	15.84	±	0.682355		22.3995	±	1.4946				14.64	15.95	-	-	47	330		1C, S1D
33	mml-1(ok849)	mdl-1	15.6	±	2.56635		21.0537	±	3.44088				15.6		-	-	52	-			Corroborates conclusion that lifespan extension after loss of MDL-1:MXL-1 requires MML-1:MXL-2 (Figure 1D)
34	mml-1(ok849)	mxl-1	17.22	±	0.81238		25.3481	±	1.63924				13.83	17.58	-	-	41	320			Corroborates conclusion that lifespan extension after loss of MDL-1:MXL-1 requires MML-1:MXL-2 (Figure 1D)
35	mml-1(ok849)	mml-1	13.8	±	2.57267		19.3192	±	5.25756				13.8		-	-	44	-			Corroborates the conclusion that mml-1(ok849) is likely a null allele
36	mml-1(ok849)	mxl-2	14.14	±	0.769145		20.8019	±	1.36837				13.67	14.17	-	-	49	263		S1D
37	mxl-1(tm1530)	EV	24.51	±	0.67016		35.6574	±	1.47871		23.01	27.84	22.32	25.29	422	170	120	429		1B, 1D, 2A, 2D, 3A, 3D, S1B
38	mxl-1(tm1530)	daf-16	13.85	±	0.480955		18.4818	±	0.88364		12.86	15.69			280	126	-	-		2A
39	mxl-1(tm1530)	mdl-1	22.34	±	1.26028		28.0812	±	2.00849				22.34		-	-	136	-		S1B
40	mxl-1(tm1530)	mxl-1	25.49	±	0.64965		35.3934	±	1.42835		25.85	28.42	21.02	26.21	363	204	156	416			Corroborates the conclusion that mxl-1(tm1530) is likely a null allele
41	mxl-1(tm1530)	mml-1	15.24	±	1.56618		19.6822	±	2.21112				15.24		-	-	87	-			Corroborates conclusion that lifespan extension after loss of MDL-1:MXL-1 requires MML-1:MXL-2 (Figure 1D)
42	mxl-1(tm1530)	mxl-2	14.94	±	0.57784		23.3604	±	1.40973		12.64	16.16	16.26	16.17	227	108	83	309		1D
43	mxl-1(tm1530)	pha-4	12.8	±	0.660965		18.6862	±	1.52598		12.58	12.97			171	108	-	-		3A
44	mxl-2(tm1516)	EV	14.2	±	0.50737		21.1597	±	1.27141		11.26	15.44	15.02	15.07	214	95	111	273		1C, 2A, 2C, 3A, 3C, S1C
45	mxl-2(tm1516)	daf-16	13.61	±	0.568895		18.6499	±	1.1215		12.57	14.99			201	120	-	-		2A
46	mxl-2(tm1516)	daf-2	27	±	0.912355		36.9501	±	1.66748		26.65	27.53			420	253	-	-			Corroborates the conclusion that MXL-2::MML-1 is required for the full lifespan extension mediated by daf-2 mutation (Figure 2B, 2C)
47	mxl-2(tm1516)	mdl-1	16.1	±	1.47887		22.669	±	2.23588				16.1		-	-	96	-			Corroborates conclusion that lifespan extension after loss of MDL-1:MXL-1 requires MML-1:MXL-2 (Figure 1D)
48	mxl-2(tm1516)	mxl-1	14.62	±	0.573245		22.3257	±	1.30091		11.94	14.26	15.5	17.34	211	87	116	286			Corroborates conclusion that lifespan extension after loss of MDL-1:MXL-1 requires MML-1:MXL-2 (Figure 1D)
49	mxl-2(tm1516)	mml-1	16.25	±	1.54643		22.9688	±	2.58136				16.25		-	-	88	-		S1C	no further reduction in lifespan
50	mxl-2(tm1516)	mxl-2	14.4	±	0.46793		20.2565	±	0.987585		12.57	14.32	15.22	16.02	191	116	87	269			Corroborates the conclusion that mxl-2(tm1516) is likely a null allele
51	mxl-2(tm1516)	pha-4	12.05	±	0.6228		17.648	±	1.22312		11.95	12.42			207	103	-	-		3A
52	mxl-3(ok1947)	EV	26.31	±	1.92532		41.6101	±	3.71231				26.31		-	-	267	-		S1E
53	mxl-3(ok1947)	mml-1	23.53	±	1.91382		36.8676	±	3.41316				23.53		-	-	220	-			Corroborates the conclusion that lifespan extension after loss of mxl-3 does not require MXL-2:MDL-1 (Figures S1E, S1F)
54	mxl-3(ok1947)	mxl-2	24.3	±	1.39277		35.3505	±	2.28802				24.3		-	-	273	-		S1E
55	daf-16(mgDf47)	EV	15.03	±	1.19751		22.8199	±	2.4282				15.03		-	-	195	-
56	daf-16(mgDf47)	mdl-1	14.78	±	1.25919		23.8774	±	2.35459				14.78		-	-	209	-			Corroborates the conclusion that lifespan extension after loss of MDL-1:MXL-1 requires DAF-16 (Figure 2A)
57	daf-16(mgDf47)	mxl-1	13.74	±	1.12001		21.5707	±	2.10321				13.74		-	-	209	-			Corroborates the conclusion that lifespan extension after loss of MDL-1:MXL-1 requires DAF-16 (Figure 2A)
58	daf-16(mgDf47)	mml-1	15.32	±	0.98186		20.454	±	1.37194				15.32		-	-	226	-			Corroborates the conclusion that simultaeous loss of DAF-16 and MXL-2:MML-1 does not result in further lifespan reduction (Figure 2A)
59	daf-16(mgDf47)	mxl-2	14.2	±	1.23393		20.9356	±	1.97884				14.2		-	-	176	-			Corroborates the conclusion that simultaeous loss of DAF-16 and MXL-2:MML-1 does not result in further lifespan reduction (Figure 2A)
	* = pooled data from independent experiments
Figure	Data source for each figure
1B	Exps. 3 and 4
1C	Exps. 3 and 4
1D	Exps. 3 and 4
2A	Exps. 1 and 2
2B	Exps. 1, 2, and 3
2C	Exps. 1 and 2
2D	Exps. 1 and 2
3A	Exps. 1 and 2
3B	Exps. 1, 2, and 3
3C	Exps. 1 and 2
3D	Exps. 1 and 2

## Sheet: (B) Traditional Lifespan Total
strain	RNAi	n	ld50	Notes
eat-2(ad465)	daf-2	55	33
eat-2(ad465)	EV	169	29	eat-2 mutation extends lifespan
eat-2(ad465)	mml-1	157	18	loss of MXL-2::MML-1 shortens eat-2(ad465) mutant longevity, see Figure 3B
eat-2(ad465)	mxl-2	70	12	loss of MXL-2::MML-1 shortens eat-2(ad465) mutant longevity, see Figure 3B
eat-2(ad465)	pha-4	69	16	same effect as in replicate set longevity
mdl-1(tm311)	daf-16	50	14	loss of daf-16 shortens lifespan of MXL-1::MDL-1 complex mutants; see Figure 2A
mdl-1(tm311)	daf-2	28	31
mdl-1(tm311)	EV	21	23	loss mdl-1 extends lifespan; see Figure 1B
mdl-1(tm311)	mml-1	77	14	loss of mml-1 shortens lifespan of MXL-1::MDL-1 complex mutants; see Figure 1D
mdl-1(tm311)	mxl-2	67	14	loss of mxl-2 shortens lifespan of MXL-1::MDL-1 complex mutants; see Figure 1D
mdl-1(tm311)	pha-4	37	16	loss of pha-4 shortens lifespan of MXL-1::MDL-1 complex mutants; see Figure 1D
mml-1(ok849)	EV	457	13	loss of mml-1 shortens lifespan in WT background; see Figure 1C
mml-1(ok849)	mdl-1	74	11	mdl-1 RNAi does not extend lifespan in absence of MXL-2:MML-1 complex; reciprocal of Figure 1D
mml-1(ok849)	mml-1	99	12
mml-1(ok849)	mxl-1	88	11	mxl-1 RNAi does not extend lifespan in absence of MXL-2:MML-1 complex; reciprocal of Figure 1D
mml-1(ok849)	mxl-2	296	13	loss of mxl-2 does not further reduce mml-1(ok849) mutant longevity; see Figure S1D
mxl-1(tm1530)	daf-16	102	14	daf-16 is required for extended lifespan of mxl-1(tm1530) mutants; see Figure 2A
mxl-1(tm1530)	daf-2	20	34	compare to Figure 2C and replicate lifespan table
mxl-1(tm1530)	EV	19	23	mxl-1(tm1530) mutant has extended lifespan; see Figure 1B
mxl-1(tm1530)	mml-1	155	16	extended lifespan of MXL-1:MDL-1 complex mutants is dependent upon mml-1 and mxl-2; see Figure 1D
mxl-1(tm1530)	mxl-2	148	13	extended lifespan of MXL-1:MDL-1 complex mutants is dependent upon mml-1 and mxl-2; see Figure 1D
mxl-1(tm1530)	pha-4	42	18	extended lifespan of MXL-1:MDL-1 complex mutants is dependent upon pha-4; see Figure 3A
mxl-2(tm1516)	EV	427	13	loss of mxl-2 shortens lifespan in WT background; see Figure 1C
mxl-2(tm1516)	mxl-2	331	13
mxl-3(ok1947)	EV	168	19	mxl-3(tm1947) extends lifespan; see Figure S1E/F
mxl-3(ok1947)	mxl-2	132	18	mxl-3(tm1947) extended lifespan NOT dependent on mxl-2; see Figure S1E/F
N2	daf-16	121	14
N2	daf-2	63	31
N2	EV	790	17
N2	mdl-1	211	19	mdl-1 RNAi is functional and extends longevity
N2	mml-1	323	14	mml-1 RNAi is functional and extends longevity
N2	mxl-1	140	19	mxl-1 RNAi is functional and extends longevity
N2	mxl-2	535	14	mxl-2 RNAi is functional and extends longevity
N2	pha-4	88	14
N2; daf-16 GFP	EV	103	23	DAF-16::GFP extends longevity in a WT background; see Figure S5
mxl-2(tm1516); daf-16 GFP	EV	74	23	mxl-2 mutation fails to shorten lifespan in presence of DAF-16 overexpression; see Figure S5
mxl-1(tm1530); daf-16 GFP	EV	122	23

## Sheet: (C) Statistical Analysis Fig 1
Relevant statistical comparisons from Figure 1
		Figure	Strain	RNAi	LD50	p-value
		1B	N2	EV	17.5
			mxl-1(tm1530)	EV	25.51	0.0001
			N2	EV	17.5
			mdl-1(tm311)	EV	26.55	0.0034
		1C	N2	EV	17.49
			mml-1(ok849)	EV	15.84	0.0118
			N2	EV	17.49
			mxl-2(tm1516)	EV	15.1	0
		1D	mxl-1(tm1530)	EV	25.51
			mxl-1(tm1530)	mxl-2	16.2	0
			mdl-1(tm311)	EV	26.55
			mdl-1(tm311)	mxl-2	15.98	0

## Sheet: (D) Statistical Analysis Fig 2
Relevant statistical comparisons from Figure 2
		Figure	Strain	RNAi	LD50	p-value
		2A	N2	EV	19.9
			N2	daf-16	13.53	0.0001
			mxl-1(tm1530)	EV	24.38
			mxl-1(tm1530)	daf-16	13.85	0
			mxl-2(tm1516)	EV	12.5
			mxl-2(tm1516)	daf-16	13.61	0.2713
		2B	N2	EV	19.7
			N2	mxl-2	14.2	0
			daf-2(e1370)	EV	46
			daf-2(e1370)	mxl-2	27.6	0
		2C	N2	EV	19.9
			mxl-2(tm1516)	EV	12.5	0
			daf-2(e1370)	EV	46
			daf-2(e1370); mxl-2(tm1516)	EV	28.03	0
		2D	N2	EV	19.9
			daf-2(e1370); mxl-1(tm1530)	EV	60.9	0.0036
			daf-2(e1370); mxl-1(tm1530)	EV	60.93
			daf-2(e1370); mxl-1(tm1530)	daf-2	63.97	0.1164

## Sheet: (E) Statistical Analysis Fig 3
Relevant statistical comparisons from Figure 3
		Figure	Strain	RNAi	LD50	p-value
		3A	N2	EV	19.93
			N2	pha-4	13.38	0.0001
			mxl-1(tm1530)	EV	24.4
			mxl-1(tm1530)	pha-4	12.8	0.0001
			mxl-2(tm1516)	EV	12.5
			mxl-2(tm1516)	pha-4	12.8	0.5835
		3B	N2	EV	18.4
			N2	mxl-2	14.8	0
			eat-2(ad465)	EV	29.1
			eat-2(ad465)	mxl-2	17.3	0
		3C	N2	EV	19.9
			mxl-2(tm1516)	EV	12.5	0
			eat-2(ad465)	EV	29.06
			eat-2(ad465);mxl-2(tm1516)	EV	18.84	0
		3D	N2	EV	19.9
			mxl-1(tm1530)	EV	24.4	0
			eat-2(ad465)	EV	29.98
			eat-2(ad465);mxl-1(tm1530)	EV	30.13	0.565
