# Supplementary material for: The Caenorhabditis elegans Myc-Mondo/Mad Complexes Integrate Diverse Longevity Signals
Source: PLoS Genet. 2014 Apr 3;10(4):e1004278. doi: 10.1371/journal.pgen.1004278 (PMC3974684; doi:10.1371/journal.pgen.1004278)
Supplement: Dataset S2 — Bioinformatics analyses of ChIP-seq data analyses of available ChIP-seq data from the modENCODE project. This file includes statistical GO term analyses, as described in Materials and Methods, of MDL-1, DAF-16, and PHA-4 binding, and the assignment of bound genes to metabolic and stress response pathways (Tabs 1-3). Complete information of transcription factor binding to enriched GO terms (Tabs 4-9). Comparison of known Mad1 target genes and MDL-1 binding to C. elegans homologues (Tab 10). Within the spreadsheets an ‘X’ denotes inclusion in a category and ‘-‘ denotes exclusion. (XLS) [file pgen.1004278.s009.xls]

## Sheet: Genes bound by MDL-1
WBgeneID	Gene name	DAF16 target	MDL1 target	PHA4 target	Longevity	E-box Sequence	Description
WBGene00000004	aat-3	X	X	X	-	CACATG,CATGCG,CACACG,CATCTG	aat-3 encodes an amino acid transporter catalytic subunit; when co-expressed in Xenopus oocytes with the ATG-2 glycoprotein subunit, AAT-3 is able to facilitate amino acid uptake and exchange, showing a relatively high affinity for small and some large neutral amino acids; in addition, AAT-3 is able to covalently associate with ATG-2 or ATG-1 to form heterodimers in the Xenopus expression system;…
WBGene00000040	aco-1	X	X	X	-		aco-1 encodes an aconitase that is homologous to mammalian iron regulatory protein-1 (IRP1); aco-1 activity is required for normal brood sizes and, under iron stress conditions, for normal lifespan and L4-to-adult growth rates; ACO-1 physically interacts with GEX-3; like IRP1, ACO-1 has aconitase activity and is post-translationally regulated by iron, but, unlike IRP1, it lacks RNA-binding activi…
WBGene00000041	aco-2	-	X	X	X	CACATG,CATGCG,CACACG,CAAGTG,CACCTG,CAGCTG,CATCTG	aco-2 encodes an aconitase homolog that is required for embryonic viability, fertility, locomotion, and vulval morphogenesis, and perhaps for normal lifespan.
WBGene00000063	act-1	X	X	X	-	CATGCG,CAAGTG	act-1 encodes an actin isoform that is required for proper body wall muscle and pharyngeal muscle structures and the motility of animals; actins have highly similar amino acid sequences; ACT-1 is identical to ACT-3; act-1 functions redundantly with two other actin isoforms, act-2 and act-3, to control cytoplasmic microfilament function in the early embryo.
WBGene00000064	act-2	-	X	X	-	CACATG,CACGCG,CATGCG,CAAGTG	act-2 encodes an invertebrate actin that may function specifically in the pharynx.
WBGene00000065	act-3	-	X	X	-		act-3 encodes an invertebrate actin, highly similar to ACT-1, ACT-2, and ACT-4, that functions in body wall muscle; act-3 functions with two other action isoforms, act-1 and act-2, to control cytoplasmic microfilament function in the early embryo.
WBGene00000066	act-4	-	X	X	-	CACGAG,CACGCG	act-4 encodes an actin isoform that is most similar to act-2 in amino acid sequence; an act-4 reporter gene is expressed in body wall and vulval muscles and the spermatheca.
WBGene00000067	act-5	X	X	X	-		an ortholog of human cytoplasmic actin; and is expressed only in microvillous intestinal cells and excretory cell.
WBGene00000068	acy-1	X	X	X	-	CAACTG	acy-1 encodes an adenylyl cyclase that is most closely related to the divergent mouse isoform type IX; acy-1 is required for viability, muscle contraction, locomotion, molting, and regulation of sleep-like behavior (lethargus) during larval development; acy-1 acts genetically downstream of gsa-1 and is expressed in excitable cells.
WBGene00000070	acy-3	-	X	X	-	CAAGTG	acy-3 encodes a predicted member of the adenylyl cyclase family with highest similarity to human adenylate cyclase type 5; expressed in the support cells of ciliated neurons, in the head and tail ganglia, in two pairs of neurons in the retrovesicular ganglia, and in the spermatheca.
WBGene00000074	adm-2	X	X	X	-	CACGAG,CACGCG,CACACG,CAACTG,CAAGTG	adm-2 encodes a protein containing a snake venom disintegrin-domain and a metalloprotease-like domain (i.e., a protein of the ADAM family); like ADM-1, ADM-2 is homologous to a mammalian sperm glycoprotein (PH-30/fertilin) implicated in sperm-egg fusion, and ADM-2 might thus be a fusogenic protein mediating the merging of plasma membranes during development.
WBGene00000075	adm-4	X	X	X	-	CACGAG,CATCTG	adm-4 encodes a member of the ADAM (disintegrin plus metalloprotease) family; ADM-4 is highly expressed in most post-embryonic tissues.
WBGene00000079	adr-1	-	X	X	-		adr-1 encodes, through alternative splicing, at least five isoforms of an adenosine deaminase that acts on RNA (ADAR); ADARs are RNA-editing enzymes that deaminate adenosines to create inosines in double-stranded RNA (dsRNA); adr-1 is expressed in embryos, most or all neurons (e.g., sensory neurons and cilia, the ventral nerve cord, motor neurons and interneurons) and in the developing (but not t…
WBGene00000081	ads-1	-	X	X	-	CAAGTG	ads-1 encodes an ortholog of human ALKYL-DIHYDROXYACETONEPHOSPHATE SYNTHASE PRECURSOR (AGPS; OMIM:603051) that is required for normal larval development; mutation of human AGPS leads to type 3 rhizomelic chondrodysplasia punctata (OMIM:600121).
WBGene00000083	adt-2	-	X	-	X		adt-2 encodes a member of the ADAMTS (a disintegrin and metalloprotease with thrombospodin motif) family of secreated metalloproteases; ADT-2 binds to extracellular matrix and is involved in remodeling of the extracellular matrix; homozygous adt-2 mutants die at the 3-fold stage of embryogenesis or during hatching; adult worms are about 20% reduced body length as compared to the wild type; adt-2 …
WBGene00000088	aex-5	-	X	X	-	CAAGTG,CATATG	an ortholog of calcium-dependent serine endoproteinases, the kex2/subtilisin-like proprotein convertase that affects defecation cycle and anterior body contractions; and is expressed in all muscle cells except pharyngeal muscles.
WBGene00000092	ags-3	-	X	X	-	CATATG,CATCTG	ags-3 encodes a protein containing N-terminal TRP domains and C-terminal GPR domains that is a member of the Activator of G Protein Signaling 3 (AGS3) family of proteins that includes mammalian AGS3 and LPN and Drosophila RAPSYNOID; in C. elegans, AGS-3 is involved in polarity and spindle orientation during early embryogenesis; in addition, AGS-3, along with the RIC-8 guanine nucleotide exchange …
WBGene00000094	agt-2	X	X	X	-	CAACTG,CAGCTG	agt-2 encodes a paralog of the DNA repair enzyme O6-Alkylguanine DNA-alkyltransferase (AGT); AGT-2 has AGT biochemical activity and is expressed at all developmental stages.
WBGene00000095	aha-1	X	X	X	-	CACGCG,CATATG,CATACG	aha-1 encodes an ortholog of human aryl-hydrocarbon receptor nuclear translocator; AHA-1 interacts with AHR-1 and HIF-1 in vitro, requires HIF-1 for proper localization, and is expressed ubiquitously; AHA-1 also physically interacts with CKY-1, and when co-expressed in vitro, an AHA-1/CKY-1 complex exhibits sequence-specific DNA binding; when co-expressed in cultured cells, the AHA-1/CKY-1 comple…
WBGene00000097	aip-1	X	X	X	-	CATGCG,CAAGTG,CAGCTG	aip-1 encodes an AN-1-like zinc finger-containing protein homologous to arsenite-inducible RNA-associated protein (AIRAP), conserved among C. elegans, Drosophila, and mammals; like AIRAP itself, AIP-1 protects cells from arsenite toxicity; AIP-1 is a predicted RNA binding protein that may function in ubiquitin-mediated proteolysis following arsenite treatment; AIP-1 does not appear to be essentia…
WBGene00000098	air-1	X	X	X	-	CACATG,CACGCG	AIR-1 belongs to the Aurora-A family of serine/threonine kinases that localize to centrosomes; AIR-1 is required for embryonic survival, germline proliferation and development, locomotion, and vulval development; AIR-1 is required to recruit centrosomal gamma-tubulin during maturation; Aurora-A kinases are implicated in centrosome separation and spindle assembly.
WBGene00000099	air-2	X	X	X	-	CAGCTG	air-2 encodes an aurora/Ipl1-related serine/threonine protein kinase that affects embryonic viability and chromosome segregation during meiosis and mitosis and is required for cytokinesis; AIR-2 has two functions during mitosis, one in chromosome segregation, and a second, independent function in cytokinesis through ZEN-4; AIR-2 and ZEN-4 may act in parallel to a second pathway that includes CYK-…
WBGene00000101	aka-1	X	X	X	-	CAACTG,CAAGTG,CAGCTG	aka-1 encodes an A kinase anchor protein that has mutiple isoforms, all of which have a zinc-finger domain of the FYVE type; interacts with KIN-2 in vitro.
WBGene00000103	akt-2	-	X	X	X	CACATG,CACGAG	akt-2 encodes a homolog of the serine/threonine kinase Akt/PKB, AKT-2, that is required for progression through the dauer stage of development and for the negative regulation of adult lifespan; inactivation of akt-2 causes animals to arrest constitutively at the dauer stage, while having an increased life span; widely expressed, AKT-2 is activated by the phospholipid products of phosphoinositide …
WBGene00000106	alg-2	-	X	X	X	CACCTG,CAGCTG	alg-2 encodes a PAZ and PIWI-domain containing protein that is a member of the highly conserved eukaryotic RDE-1/AGO1/PIWI family of proteins that regulate posttranscriptional gene silencing (PTGS); ALG-2 functions with ALG-1 to control specific developmental timing events by positively regulating expression of small temporal RNAs (stRNAs) encoded by lin-4 and let-7; ALG-2 and ALG-1 are also requ…
WBGene00000107	alh-1	X	X	X	-	CACGTG	alh-1 is orthologous to the human gene ALDEHYDE DEHYDROGENASE 2, MITOCHONDRIAL (ALDH2; OMIM:100650), in which a polymorphism can lead to acute ethanol intolerance.
WBGene00000109	alh-3	-	X	-	-	CACGAG	alh-3 encodes an aldehyde dehydrogenase predicted to be mitochondrial.
WBGene00000110	alh-4	-	X	-	-	CACATG,CAACTG	""
WBGene00000111	alh-5	X	X	X	-	CACGTG,CACATG,CAACTG	""
WBGene00000112	alh-6	X	X	X	-	CACGTG,CACACG,CAACTG	alh-6 is orthologous to the human gene ALDEHYDE DEHYDROGENASE 4 FAMILY, MEMBER A1 (ALDH4A1; OMIM:606811), which when mutated leads to hyperprolinemia type II.
WBGene00000114	alh-8	X	X	X	-	CACGTG,CACGAG,CACGCG,CACACG,CAACTG,CAAGTG,CATACG	alh-8 is orthologous to the human gene METHYLMALONATE-SEMIALDEHYDE DEHYDROGENASE (ALDH6A1; OMIM:603178), which when mutated leads to MMSDH deficiency.
WBGene00000115	alh-9	X	X	X	-	CAACTG	alh-9 encodes a highly conserved aldehyde dehydrogenase that is a member of the ALDH7 (antiquitin/ATQ) family of aldehyde dehydrogenases, mutations in which are associated with pyridoxine-dependent epilepsy (OMIM:107323); by sequence similarity, ALH-9 is predicted to catalyze aldehyde oxidation; loss of alh-9 activity via RNAi results in embryonic and larval lethality, slow growth, sterility, and…
WBGene00000116	alh-10	X	X	-	-		""
WBGene00000118	alh-12	X	X	-	-	CAAGTG	""
WBGene00000121	aly-2	X	X	X	-		aly-2 encodes an RRM motif-containing protein required for normal export of TRA-1/tra-2 mRNA complexes, and thus for normal hermaphroditism; ALY-2 is orthologous to human THOC4 (OMIM:604171), and paralogous to ALY-1 and ALY-3; in the absence of TRA-1, and in conjunction with NXF-1, ALY-2 and its paralog ALY-1 are required to bind the TRE 3' UTR element of tra-2 mRNA, and block tra-2 mRNA's export…
WBGene00000123	ama-1	X	X	X	-		ama-1 encodes the large subunit of RNA polymerase II required for mRNA transcription; AMA-1 is essential for proper embryonic development, particularly for the early division and migration of the endodermal precursor (E) cells that initiate gastrulation; AMA-1 is expressed ubiquitously in the developing embryo until the 550-cell stage.
WBGene00000136	amt-4	-	X	X	-	CACGAG,CACGCT	amt-4 encodes a member of the ammonium transporter protein family.
WBGene00000139	amx-3	-	X	X	-	CACACG,CAACTG,CAAGTG	""
WBGene00000140	anc-1	X	X	X	-		anc-1 encodes a protein, orthologous to Drosophila MSP 300 and mammalian SYNE1 and SYNE2 proteins; ANC-1 has coiled regions, a nuclear envelope localization domain (the KASH domain) and an actin-binding domain; ANC-1 affects the positioning of nuclei and mitochondria within the cytoskeleton; ANC-1 is expressed in the cytoplasm, but is localized to the nuclear periphery in an UNC-84 dependent mann…
WBGene00000143	apc-2	X	X	X	-		apc-2 encodes an ortholog of subunit 2 of anaphase-promoting complex (APC, a cyclin-specific E3 RING ubiquitin ligase); APC-2 and S. cerevisiae's Apc2p have 32% identity in their cullin domains (considered crucial for function), but otherwise share no obvious similarity; inactivating apc-2 with RNAi causes embryos to arrest at the meiotic one-cell stage, implying that APC-2 is required for the me…
WBGene00000146	ape-1	X	X	X	-	CACATG,CAAGTG,CATACG	ape-1 encodes an ortholog of inhibitory p53-interacting protein (iASPP); APE-1 binds CEP-1 in vitro, and shares 38% amino-acid identity in its ankyrin repeats and SH3 domain to iASPP, with many iASPP residues contacting p53 being conserved; RNAi of ape-1 induces CEP-1- and HUS-1-dependent apoptosis in the germline, consistent with inhibition of the CEP-1/HUS-1 DNA damage checkpoint by APE-1 in th…
WBGene00000149	apl-1	X	X	X	-	CATACG	apl-1 encodes two almost identical isoforms orthologous to human APP (OMIM:104760, mutated in familial Alzheimer disease or cerebroarterial amyloidosis), APLP1 (OMIM:104775), and APLP2 (OMIM:104776); although native APL-1 is predicted to be membrane-bound until proteolytically cleaved, neuronal expression of a partial N-terminal extracellular region of APL-1 alone, containing either the E1 or the…
WBGene00000150	apm-1	X	X	X	-		The apm-1 gene encodes an adaptin: specifically, it encodes an ortholog of the mu1-II subunit of adaptor protein complex 1 (AP-1).
WBGene00000155	app-1	X	X	X	-	CACGAG,CACGCT	""
WBGene00000156	4/1/2013	X	X	X	-		The apr-1 gene encodes an ortholog of human APC (OMIM:175100, mutated in familial adenomatous polyposis) that is required for germline fertility, the control of homeodomain expression (CEH-13 and LIN-39) during embryogenesis and vulval development, and for the migration and elongation of hypodermal cells during embryo morphogenesis; APR-1 is thought to reside in adherens junctions, while also sti…
WBGene00000157	aps-2	-	X	X	-	CACACG	aps-2 encodes an adaptin: specifically, it encodes an ortholog of the sigma2 subunit of adaptor protein complex 2 (AP2), which mediates endocytosis from the plasma membrane; APS-2 is required for embryonic and larval development and for normal body morphogenesis, but is not required for endocytosis of yolk protein in developing oocytes; APS-2 is expressed in nearly all cells during embryogenesis,…
WBGene00000158	apg-1	X	X	X	-	CACGCG,CAAGTG,CATCTG	apg-1 encodes an adaptin: specifically, it encodes an ortholog of the gamma subunit of adaptor protein complex 1 (AP-1).
WBGene00000159	aps-1	X	X	X	-	CACATG	aps-1 encodes an adaptin: specifically, it encodes an ortholog of the sigma1 subunit of adaptor protein complex 1 (AP-1).
WBGene00000160	apb-1	X	X	X	-	CACACG	apb-1 encodes an adaptin: specifically, it encodes an ortholog of the beta1/2 subunit of adaptor protein complex 1 (AP1); loss of abp-1 activity via RNAi results in defects in receptor-mediated yolk endocytosis and thus, embryonic lethality.
WBGene00000165	aps-3	X	X	X	X		aps-3 encodes an adaptin orthologous to the sigma3 subunit of the heterotetrameric adaptor protein complex 3 (AP-3); by homology, APS-3 is predicted to play a role in intracellular membrane trafficking and specifically, may be involved in transport of lysosomal membrane proteins from tubular sorting endosomes to lysosomes; loss of aps-3 activity via large-scale RNAi screens in the sensitized rrf-…
WBGene00000169	aqp-1	X	X	X	X	CACGTG,CACGCT	aqp-1 encodes, by alternative splicing, two isoforms of an aquaglyceroporin required for normally short lifespan; AQP-1 expression is upregulated under daf-2(-) conditions, and loss of AQP-1 function in daf-2 mutant animals results in reduced lifespan; AQP-1 increases glycerol permeability five- to seven-fold when expressed in Xenopus oocytes; AQP-1::GFP fusion proteins are expressed predominantl…
WBGene00000170	aqp-2	X	X	X	-	CACGCG,CACACG,CAACTG	aqp-2 encodes, by alternative splicing, two isoforms of an biochemically atypical aquaglyceroporin; when expressed in Xenopus oocytes, AQP-2 increases water permeability 5- to 11-fold, and urea permeability 4.5-fold, but has no effect on glycerol permeability; AQP-2::GFP fusion proteins are expressed predominantly in the excretory cell and more weakly in muscle, motor neurons, and hypodermis; AQP…
WBGene00000177	aqp-9	X	X	X	-	CACATG,CACACG,CAACTG	aqp-9 encodes a putative aquaporin with no function in mass RNAi assays, perhaps reflecting genetic redundancy with its paralogs AQP-10 and AQP-11; AQP-9 is orthologous to Drosophila CG12251 and human AQP11 (OMIM:609914), AQP12A (OMIM:609789), and AQP12B.
WBGene00000178	aqp-10	X	X	X	-	CACACG,CAACTG,CACCTG	apq-10 encodes a putative aquaporin with no function in mass RNAi assays, perhaps reflecting genetic redundancy with its paralogs AQP-9 and AQP-11; infection with Pseudomonas aeruginosa induces AQP-10 to be intestinally expressed; AQP-10 is orthologous to Drosophila CG12251 and human AQP11 (OMIM:609914), AQP12A (OMIM:609789), and AQP12B.
WBGene00000179	aqp-11	X	X	-	-	CACCTG	aqp-11 encodes a putative aquaporin with no function in mass RNAi assays, perhaps reflecting genetic redundancy with its paralogs AQP-9 and AQP-10; AQP-11 is orthologous to Drosophila CG12251 and human AQP11 (OMIM:609914), AQP12A (OMIM:609789), and AQP12B.
WBGene00000181	ard-1	X	X	X	-		ard-1 encodes a homolog of mammalian 3-hydroxyacyl-CoA dehydrogenase (HADH II)/amyloid-beta binding alcohol dehydrogenase (ABAD) that is predicted to be mitochondrial.
WBGene00000182	arf-1.2	X	X	X	X	CACGCG	arf-1.2 encodes an ADP-ribosylation factor homolog required in vivo for embryonic development, fertility, locomotion, vulval development, and cuticular synthesis; ARF proteins are N-myristoylated GTPases that regulate membrane traffic and the actin cytoskeleton, and that activate both phospholipase D1 (PLD1) and phosphatidylinositol 4-phosphate 5-kinase.
WBGene00000183	arf-3	X	X	X	-	CACGTG,CACACG	arf-3 encodes a member of the ADP-ribosylation factor related protein family; likely expressed in touch receptors and regulated by MEC-3.
WBGene00000184	arf-6	X	X	X	-	CACGCG,CAAGTG	arf-6 encodes a small GTP-binding protein of the ADP-ribosylation factor (ARF) family that is orthologous to vertebrate ARF6; by homology, ARF-6 is predicted to function as a GTPase that regulates receptor-mediated endocytosis, and in C. elegans, ARF-6 is strongly expressed in the coelomocytes (highly endocytic cells located in the pseudocoelom) where it colocalizes in the cytoplasm and to a less…
WBGene00000192	arl-8	X	X	X	X	CACGCG,CACGCT	arl-8 encodes an Arf-like small GTPase and is highly conserved among multicellular organisms; arl-8 regulates transport of axonal presynaptic vesicle protein cargo, most likely by preventing vesicle aggregation; arl-8 is involved in endosome to lysosome transport, by promoting late endosome-lysosome fusion; arl-8 is also required for proper embryonic development; arl-8 associates with synaptic ve…
WBGene00000196	aars-1	X	X	X	-	CACATG,CACGCT,CAAGTG,CAGCTG,CATCTG	ars-1 encodes an alanyl tRNA synthetase; on the basis of similarity to S. cerevisiae ALA1p, ARS-1 is probably cytoplasmic.
WBGene00000197	aars-2	X	X	X	-		ars-2 encodes a predicted cytoplasmic alanyl-tRNA synthetase (AlaRS), a class II aminoacyl-tRNA synthetase that catalyzes the attachment of alanine to its cognate tRNA and is thus required for protein biosynthesis; ARS-2 is essential for embryogenesis, and is required for fertility and a normal rate of postembryonic development; ARS-2 expression is likely ubiquitous and detected in hypodermis, in…
WBGene00000200	arx-2	-	X	X	-		arx-2 also called as Arp-2 encodes a subunit of the actin related protein of the conserved Arp2/3 complex, with 60% amino acid similarity with the homologous genes from human (OMIM: 604221); arx-2 is an essential gene as disruption in the expression by RNAi results in embryonic arrest due to ventral enclosure defects during morphogenesis; Arp2/3 depletion results in partial shrinking of the Ea/p …
WBGene00000201	arx-3	X	X	X	X	CATCTG	arx-3 also called as p41Arc encodes a subunit of the actin related protein of the conserved Arp2/3 complex, with 60% amino acid similarity with the homologous genes from human (OMIM: 604223); arx-3 is an essential gene as disruption in the expression by RNAi results in embryonic arrest due to ventral enclosure during morphogenesis; Arp2/3 depletion results in partial shrinking of the Ea/p apical …
WBGene00000203	arx-5	X	X	X	-		arx-5 also called as p21Arc encodes a subunit of the actin related protein of the conserved Arp2/3 complex, with 60% amino acid similarity with the homologous genes from human (OMIM: 604225); arx-5 is an essential gene as disruption in the expression by RNAi results in embryonic arrest due to ventral enclosure during morphogenesis; Arp2/3 depletion results in partial shrinking of the Ea/p apical …
WBGene00000204	arx-6	X	X	X	-	CACGCT,CATGCG	arx-6 also called as p20Arc p21Arc encodes a subunit of the actin related protein of the conserved Arp2/3 complex, with 60% amino acid similarity with the homologous genes from human (OMIM:604226); arx-6 is an essential gene as disruption in the expression by RNAi results in embryonic arrest due to ventral enclosure during morphogenesis; Arp2/3 depletion results in partial shrinking of the Ea/p a…
WBGene00000205	arx-7	X	X	X	-	CACGCG,CATGCG	arx-7 also called as p16Arc encodes a subunit of the actin related protein of the conserved Arp2/3 complex, with 60% amino acid similarity with the homologous genes from human (OMIM: 604227); arx-7 is an essential gene as disruption in the expression by RNAi results in embryonic arrest due to ventral enclosure during morphogenesis; Arp2/3 depletion results in partial shrinking of the Ea/p apical …
WBGene00000207	asb-2	X	X	X	X	CATCTG	asb-2 encodes the B subunit of the membrane-bound F0 proton channel portion of ATP synthase (mitochondrial respiratory chain [MRC] complex V) that is closely similar to its paralog ASB-1; RNAi experiments indicate that asb-2 activity is required for larval development as well as for normal body morphology, lifespan, and growth rate.
WBGene00000209	asg-1	X	X	X	-	CAACTG	asg-1 encodes a homolog of the proton-translocating F0 ATP synthase complex subunit g; by homology, ASG-1 is predicted to function in ATP synthesis, although its precise role in ATP anabolism is not yet known; in C. elegans, asg-1 activity is required for transposon silencing in the germline, suggesting that healthy energy metabolism is necessary for this process; in addition, large-scale RNAi sc…
WBGene00000210	asg-2	X	X	X	X	CACATG	asg-2 encodes a homolog of subunit G of the membrane-bound F0 proton channel portion of ATP synthase (mitochondrial respiratory chain [MRC] complex V); asg-2 activity is required for growth at a normally high rate and for normal osmoregulation; in addition, asg-2 activity is required for response to hermaphrodite contact, the first step in a series of stereotypical male mating behaviors; an ASG-2…
WBGene00000213	asm-3	-	X	-	X	CACATG	""
WBGene00000214	asp-1	-	X	X	-		asp-1 encodes a homolog of cathepsin D aspartic protease; it is transcribed exclusively in intestinal cells of the late embryo and early larvae and is not observed in older larvae or adults; ASP-1 is dispensable for neuronal degeneration.
WBGene00000219	asp-6	X	X	X	-		aspartic protease.
WBGene00000221	atf-5	-	X	X	-	CACGTG,CACGCG,CATCTG,CATACG	atf-5 encodes a homolog of the mammalian bZIP transcription factors ATF4 and ATF5, analogous to GCN4 in S. cerevisiae; like like ATF4 and GCN4, atf-5 has an extensive 5' UTR with one 37-residue uORF; ATF4 is poorly translated in unstressed cells but well-translated during ER stress, amino acid starvation, or arsenite treatment; possibly atf-5 is also translationally regulated in a way similar to …
WBGene00000222	atf-6	X	X	X	-	CACACG	atf-6 is an ortholog of mammalian ATF6alpha, a proximal sensor required for the unfolded protein response (UPR) in the endoplasmic reticulum (ER); ATF6alpha is a transmembrane protein, with a bZIP transcription factor domain in its cytosolic amino terminus that is released and activated by proteolytic cleavage upon ER stress; either ire-1 or xbp-1 deletions are synthetically lethal with atf-6 or …
WBGene00000224	atgp-1	X	X	X	-		atgp-1 encodes a predicted amino acid transporter glycoprotein subunit; when co-expressed in Xenopus oocytes with the AAT-1 or AAT-3 catalytic subunit, ATGP-1 is not able to facilitate amino acid uptake, even though ATGP-1 is able to covalently associate with AAT-1 or AAT-3 in the Xenopus expression system; however, when co-expressed with AAT-9, ATGP-1 is able to enhance the activity of this cata…
WBGene00000226	atl-1	-	X	X	-		The atl-1 gene encodes a large, 2514-residue protein of the ATM family, homologous to human AT (OMIM:208900, mutated in ataxia telangiectasia); the C-terminal sequence of ATL-1 contains a PI-3 kinase-like domain; ATL-1 is required for survival through early embryogenesis and normal chromosomal segregation; atl-1 is expressed in both the mitotic and meiotic cells of adult gonads.
WBGene00000227	atm-1	-	X	X	-	CACGCG,CAAGTG	atm-1 encodes an ortholog of human ATM (OMIM:208900) that is required for the checkpoint response to DNA damage; human ATM encodes a phosphatidylinositol-3 kinase homolog that is biochemically activated by cellular irradiation, and mutation of ATM leads to ataxia-telengiectasia.
WBGene00000229	atp-2	X	X	X	X		atp-2 encodes the beta subunit of the soluble, catalytic F1 portion of ATP synthase (mitochondrial respiratory chain [MRC] complex V); atp-2 activity is required for embryonic and larval development past the L3 stage, as well as for normal mobility, pharyngeal pumping, defecation, growth rate, and larval lifespan; in males, atp-2 activity is also required cell autonomously in male-specific sensor…
WBGene00000230	atp-3	X	X	X	X	CAACTG	atp-3 encodes the C. elegans homolog of the ATP5O subunit of mitochondrial ATP synthase (complex V); as part of the ATP synthase complex, ATP-3 controls respiration and regulates growth rate and body size, aging, and rates of behaviors such as pharyngeal pumping, defecation, and locomotion; loss of atp-3 function during larval development indicates that respiratory rates established during develo…
WBGene00000231	atx-2	X	X	X	-	CACATG,CATGCG,CAACTG,CAAGTG	atx-2 is required for early embryonic patterning; it encodes an ortholog of human ataxin-2, which when mutated leads to spinocerebellar ataxia 2 (SCA2; OMIM:183090).
WBGene00000235	baf-1	-	X	X	X	CATCTG,CATACG	baf-1 encodes a small, novel protein that is highly conserved amongst metazoa; BAF-1 binds double-stranded DNA nonspecifically in vitro and is essential for proper chromosome segregation, embryogenesis, and gonad development in vivo; biochemical and phenotypic analyses suggest that BAF-1 functions as an intramolecular bridge that mediates nuclear assembly and chromatin capture by the reforming nu…
WBGene00000236	bag-1	-	X	X	-	CACATG,CACGAG	A homolog of the human BAG-family of co-chaperone proteins, negatively regulates Hsp70 and affects cell stress and cell growth.
WBGene00000245	bca-1	X	X	X	X	CACGAG	bca-1 encodes a member of the carbonic anhydrase family.
WBGene00000248	ben-1	-	X	-	-		A beta-tubulin that confers benzimidazole sensitivity.
WBGene00000249	bir-1	X	X	X	-	CACGTG,CAACTG	bir-1 encodes a homolog of the baculoviral inhibitor-of-apoptosis (IAP) repeat (BIR) proteins (BIRPs) family; bir-1 is required for meiotic and mitotic chromosome segregation and for cytokinesis; BIR-1 localizes to meiotic and mitotic chromosomes and to the spindle midzone; BIR-1 forms a protein complex with CSC-1, ICP-1 and AIR-2.
WBGene00000250	bir-2	X	X	X	X	CAGCTG	The bir-2 gene encodes a protein with two BIR domains that may be involved in apoptosis.
WBGene00000257	bmk-1	-	X	X	-	CAAGTG	bmk-1 encodes the sole C. elegans BimC/kinesin-5 homolog; while BMK-1 activity is not essential for mitotic progression or development, BMK-1 does play a role in negatively regulating interpolar microtubule sliding during anaphase spindle elongation, thus serving as a brake to slow the rate of spindle-pole separation; BMK-1 localizes to mitotic and meiotic spindles and becomes concentrated at the…
WBGene00000259	bpl-1	-	X	-	-		bpl-1 encodes an ortholog of biotin ligase/holocarboxylase synthetase (called biotin ligase in bacteria, and holocarboxylase synthetase in mammalian or animal systems); it is orthologous to human HOLOCARBOXYLASE SYNTHETASE (HLCS; OMIM:253270), which when mutated leads to HLCS deficiency.
WBGene00000262	bra-1	-	X	X	-	CACCTG	The bra-1 gene encodes a homolog of the human BMP receptor-associated molecule (BRAM1) that negatively regulates the DAF-1/DAF-7/DAF-14 TGF-beta signalling pathway.
WBGene00000263	""	X	X	X	-	CATGCG	""
WBGene00000264	brc-1	X	X	X	-	CATCTG	brc-1 encodes an ortholog of human BRCA1 (OMIM:113705, mutated in early onset breast and ovarian cancer) required for double-strand break repair via inter-sister recombination during meiosis; BRC-1 forms a heterodimer with BRD-1, which constitutes an E3 ubiquitin ligase; after irradiation, the DNA checkpoint proteins ATL-1 and MRE-11 are required for BRC-1/BRD-1 heterodimers to associate with RAD…
WBGene00000266	bre-1	X	X	X	-	CAACTG	bre-1 encodes one of two C. elegans GDP-mannose 4, 6-dehydratases; BRE-1 exhibits GDP-mannose dehydratase activity when expressed in vitro and thus, is predicted to function in vivo in the first step of the biosynthetic pathway that synthesizes GDP-fucose from GDP-mannose; bre-1 is required for toxicity to Cry5B, a Bacillus thurigensis delta-endotoxin, as mutant animals are defective for producti…
WBGene00000270	bre-5	-	X	X	-		The bre-5 gene encodes a putative beta-1,3-galactosyltransferase that is predicted to transfer galactose onto proteins or lipids; BRE-5 is required for Cry5B toxicity.
WBGene00000273	brp-1	-	X	X	-	CAAGTG,CATCTG	brp-1 encodes a glutamine-rich protein that is conserved in nematodes, but that has no known homologies or sequence motifs; BRP-1 is able to bypass the need for the S. cerevisiae mating pheromone MAP kinase cascade to activate the mating pheromone-responsive gene FUSl.
WBGene00000274	btf-1	X	X	X	-	CACGCG,CAACTG	btf-1 encodes a member of the TBP-associated family (TAF), with weak similarity to human TBP-associated factor 172.
WBGene00000275	bub-1	X	X	X	-		bub-1 encodes a serine/threonine kinase orthologous to Saccharomyces cerevisiae BUB1 which is required for proper function of the mitotic spindle assembly checkpoint and human BUB1 (OMIM:602452) which is mutated in some colorectal cancers; BUB-1 activity is required at several stages of development, including embryogenesis; BUB-1 is expressed predominantly in the anterior of the embryo and in hyp…
WBGene00000285	cal-1	-	X	X	-	CACGTG,CAAGTG	cal-1 encodes one of five predicted C. elegans calcium-binding calmodulin homologs (the others being CAL-2, CAL-3, CAL-4, and CMD-1); as loss of cal-1 function via RNA-mediated interference (RNAi) does not result in any abnormalities, the precise role of CAL-1 in C. elegans development and/or behavior is not yet known.
WBGene00000286	cal-2	-	X	-	-	CACATG	cal-2 encodes a calmodulin homolog required for embryonic development or viability; CAL-2 is closely similar to its paralogs CAL-1, CAL-3, CAL-4 and CMD-1.
WBGene00000292	cap-1	X	X	X	X	CACACG	cap-1 encodes an F-actin capping protein alpha subunit that affects fertility; likely expressed in touch receptor neurons.
WBGene00000293	cap-2	X	X	X	-		The beta subunit of actin capping protein that regulates actin cytoskeleton assembly and establishment of initial asymmetry in the embryo; it is expressed in the cytoplasm of all cells in the embryo.
WBGene00000294	cas-1	X	X	X	-	CAACTG	cas-1 encodes the C. elegans homologue of the adenylyl cyclase-associated protein 1 (CAP1); as loss of cas-1 activity via large-scale RNAi screens results in no obvious defects, the precise role of cas-1 in C. elegans development and/or behavior is not yet known.
WBGene00000298	cat-4	X	X	-	-	CACGTG	cat-4 encodes an ortholog of the human GTP cyclohydrolase I gene (GCH1; OMIM:600225), which when mutated leads to dystonia; CAT-4 is involved in serotonin and dopamine biosynthesis that affects movement, mating behavior, foraging behavior, and cell migration; CAT-4 acts in the same genetic pathway as flp-1.
WBGene00000302	cav-2	X	X	X	-	CACCTG	cav-2 encodes one of two C. elegans proteins related to caveolins, integral transmembrane proteins that are believed to function in regulation of signal transduction and that are the major component of caveolae, specialized lipid rafts found in the plasma membrane of most cell types; as loss of cav-2 function via large-scale RNA-mediated interference (RNAi) screens does not result in any obvious …
WBGene00000366	cbp-1	-	X	X	X	CACGTG,CACATG,CACGAG,CACGCG,CACGCT,CACACG,CATCTG	cbp-1 encodes a homolog of the mammalian transcriptional cofactors CBP (OMIM:600140) and p300 (E1A-BINDING PROTEIN, 300-KD; OMIM:602700) that have been shown to possess histone acetyltransferase activity, and which, when mutated, lead to Rubinstein-Taybi syndrome (OMIM:180849) and colorectal cancer (OMIM:114500); at least one splicing form of CBP-1 exhibits histone acetyltransferase (HAT) activit…
WBGene00000369	ccf-1	X	X	X	-	CATGCG,CAAGTG	a homolog of subunit 7 of CCR4-NOT transcription complex from S. cerevisiae.
WBGene00000370	ccg-1	X	X	X	-		""
WBGene00000371	cco-1	X	X	X	X	CACATG,CAAGTG,CATCTG	cco-1 encodes the ortholog of the nuclear-encoded cytochrome c oxidase-1 subunit Vb/COX4, a component of the electron transport chain in mitochondria; knock-down of cco-1 via RNA interference in specific tissues like body wall muscle decreases life span, whereas knock-down in the nervous system and intestine increases life-span; the effects of cco-1 on life span indicate that the electron transpo…
WBGene00000377	cct-1	X	X	X	-	CAGCTG	cct-1 encodes a putative alpha subunit of the eukaryotic cytosolic ('T complex') chaperonin, orthologous to human TCP1 (OMIM:186980), and required for normal pronuclear-centrosome rotation, positioning of the mitotic spindle, meiosis, and distal tip cell migration; CCT-1 is also required to repress SKN-1-dependent transcription of gst-4, and for fertility and viability; CCT-1 is expressed in larv…
WBGene00000378	cct-2	X	X	X	-	CACGAG,CACACG	cct-2 encodes a putative beta subunit of the eukaryotic cytosolic ('T complex') chaperonin, orthologous to human CCT2 (OMIM:605139); CCT-2 is expressed in most, if not all, tissues; CCT-2 represses SKN-1-dependent transcription of gst-4; CCT-2 is expressed in touch receptor neurons in a MEC-3-dependent fashion; in mass RNAi assays, CCT-2 is required for normal transgene repression and subcellular…
WBGene00000379	cct-4	X	X	X	X	CACATG,CAAGTG	cct-4 encodes a putative delta subunit of the eukaryotic cytosolic ('T complex') chaperonin, orthologous to human CCT4 (OMIM:605142); CCT-4 represses SKN-1-dependent transcription of gst-4; CCT-4 is expressed in pharynx, pharyngeal gland cells, intestine, renal gland cells, and neurons; CCT-4 is expressed in touch receptor neurons in a MEC-3-dependent fashion.
WBGene00000380	cct-5	X	X	X	X	CACATG	cct-5 encodes, by alternative splicing, two isoforms of a putative epsilon subunit of the eukaryotic cytosolic ('T complex') chaperonin, orthologous to human CCT5 (OMIM:610150, mutated in sensory neuropathy with spastic paraplegia); CCT-5 represses SKN-1-dependent transcription of gst-4; in mass RNAi assays, cct-5 is required for normal embryonic osmotic integrity, transgene subcellular localizat…
WBGene00000381	cct-6	X	X	X	X	CAACTG	cct-6 encodes, by alternative splicing, two isoforms of a putative zeta subunit of the eukaryotic cytosolic ('T complex') chaperonin, orthologous to human CCT6A (OMIM:104613); CCT-6 represses SKN-1-dependent transcription of gst-4; CCT-6 is expressed in a few cells of pre-comma stage embryos; in mass RNAi assays, CCT-6 is required for normally short life span, and for normal transgene subcellular…
WBGene00000382	cdc-6	X	X	X	-		cdc-6 encodes a homolog of an origin complex component (CDC6) which in yeast controls the start of DNA replication, and also has a distant paralog (Y39A1A.12) within the C. elegans genome; CDC-6 is superficially dispensable for embryonic viability, perhaps because of redundancy with Y39A1A.12.
WBGene00000383	cdc-14	X	X	X	-	CACGAG,CACGCT,CAAGTG,CAGCTG	cdc-14 encodes a dual-specificity phosphatase, homologous to Cdc14p in S. cerevisiae; cdc-14 regulates developmental cell cycle arrest during post-embryonic development; in regulating cell cycle arrest, CDC-14 appears to function via regulation of CKI-1 levels in the nucleus; CDC-14 is widely expressed and its localization is dynamic, localizing to the cytoplasm during the G1 phase of the cell cy…
WBGene00000390	cdc-42	X	X	X	-	CACGAG	cdc-42 encodes a RHO GTPase; cdc-42 controls polarity of both individual cells and developing embryos by regulating the localization of PAR proteins; cdc-42 is also required for regulation of receptor-mediated endocytosis; CDC-42 is widely expressed and localizes to a number of different locations, including the cell cortex, centrosomes, recycling endosomes, and at the time of hypodermal cell fus…
WBGene00000391	cdd-1	X	X	X	-	CACGTG,CACGAG,CAACTG	cdd-1 encodes a cytidine deaminase that contains a zinc-binding region; CDD-1 exhibits deoxycytidine deaminase activity when expressed in vitro, and is able to bind AU-rich RNA sequences in vitro; a cdd-1::lacZ reporter fusion is expressed at highest levels in early larvae and is seen predominantly in the intestine and pharynx.
WBGene00000396	cdh-4	-	X	-	-		cdh-4 encodes a Fat-like cadherin homolog; CDH-4 is required for axon fasciculation, cell migration, and hypodermis and pharyngeal development; in addition, CDH-4 functions together with the FMI-1 flamingo-like cadherin to regulate development of the GABAergic VD motorneurons; cdh-4 is widely expressed beginning early in development, but by the L3 larval stage expression is confined to the VD GAB…
WBGene00000405	cdk-1	X	X	X	-	CATATG	cdk-1 encodes a cyclin-dependent kinase, orthologous to and functionally interchangeable with CDC28 from S. cerevisiae; CDK-1 is required for cell-cycle progression through M phase in both meiosis and mitosis; in regulating progression through meiosis and the oocyte-to-egg transition, CDK-1 functions to regulate the activity of the MBK-2 DYRK2 family kinase that phosphorylates a number of substra…
WBGene00000406	cdk-4	-	X	X	-	CACGCG,CAGCTG	cdk-4 encodes two isoforms of a cyclin-dependent serine/threonine protein kinase orthologous to human CDK4 and CDK6 (OMIM:123829 and OMIM:603368, mutated in cutanous malignant melanoma) which complex with D-type cyclins to regulate progression through the G1 phase of the cell cycle; CDK-4 activity is essential for G1 progression in postembryonic blast cells and as a result, cdk-4 mutant animals g…
WBGene00000407	cdk-5	X	X	X	-	CACGAG,CACGCT	cdk-5 encodes a proline-directed protein serine/threonine kinase homologous to cyclin dependent kinase 5 (CDK5); in ventral cord interneurons, CDK-5 activity regulates the subcellular localization of LIN-10 which, in turn, regulates the synaptic localization of the GLR-1 glutamate receptor; cdk-5 also regulates the polarized distribution of neuropeptide-containing dense core vesicles in cholinerg…
WBGene00000408	cdk-7	X	X	X	X	CACGTG,CACATG,CACGAG,CATACG	The cdk-7 gene encodes a cyclin-dependent kinase orthologous to human CDK7 (OMIM:601955) that is a component of the general transcription factor IIH (TFIIH) complex; CDK-7 is required during embryogenesis for mRNA transcription and phosphorylation of RNA polymerase II on serine 2 and serine 5, as well as for cell cycle progression, maintenance of ploidy, and completion of meiosis following fertil…
WBGene00000410	cdk-9	X	X	X	-	CAAGTG	cdk-9 encodes an ortholog of the metazoan transcription elongation factor kinase CDK-9; it is required for general expression of early embryonic genes, and thought (in conjunction with partners such as cyclin T) to form a transcription factor (P-TEFb) that which prevents transcription from stalling in vitro.
WBGene00000411	cdl-1	X	X	X	-	CATCTG	cdl-1 encodes a homolog of human hairpin (stem-loop) binding proteins (HBP/SLBP) that bind to the hairpin (stem-loop) structure in the 3' untranslated region (3' UTR) of histone mRNAs, and thus promote histone pre-mRNA processing and translation of mature histone mRNA; CDL-1 is required for normally high levels of histone gene expression, normal cell division during late larval development, embry…
WBGene00000413	cdt-1	X	X	X	-	CACGCT	cdt-1 encodes the C. elegans ortholog of the replication-licensing factor Cdt1; CDT-1 activity is essential for DNA replication; CDT-1 levels are negatively regulated by a CUL-4-containing ubiquitin ligase complex.
WBGene00000414	cec-1	-	X	X	-		cec-1 encodes a nuclear protein with a chromodomain that is ubiquitously expressed in somatic cells, but is dispensable for embryonic survival or gross adult morphology.
WBGene00000419	ced-5	X	X	X	-	CACGAG	ced-5 encodes a homolog of the human protein DOCK180; ced-5 is required for the cell engulfment stage of programmed cell death, and physically interacts with CED-2.
WBGene00000425	ced-11	X	X	-	-	CAACTG,CATCTG	The ced-11 gene encodes a predicted transmembrane ion channel related to the long transient receptor potential channel (LTRPC) subfamily of TRP channels found in Drosophila and mammals; CED-11 functions as a downstream effector in the programmed cell death pathway and may play a role in affecting the morphological changes seen in the nucleus, cytoplasm, and plasma membrane of apoptotic cells.
WBGene00000443	ceh-20	-	X	X	X	CACGCG,CATCTG	ceh-20 encodes one of three C. elegans homeodomain proteins (CEH-20, CEH-40, and CEH-60) homologous to Extradenticle (Exd/Pbx); together with ceh-40 and unc-62, ceh-20 activity is required for embryonic viability; ceh-20 is also required as a cofactor for LIN-39- and MAB-5- dependent postembryonic mesoderm patterning; in addition, ceh-20 is required for regulating post-embryonic migrations of the…
WBGene00000453	ceh-32	-	X	X	-		ceh-32 encodes a Six/sine oculis-type homeodomain protein most closely related to the Six3/6 subfamily that contains Drosophila OPTIX and human SIX3 (OMIM:603714, which when mutated leads to holoprosencephaly 2); CEH-32 appears to be essential for development and required for proper head morphogenesis; during embryogenesis, CEH-32 is expressed in hypodermal and neuronal precursors, and at later s…
WBGene00000459	ceh-38	X	X	X	-	CACATG	ceh-38 encodes two proteins, by alternative splicing, that belong to the ONECUT class of homeodomain proteins (which includes mammalian hepatocyte nuclear factor-6); ceh-38 is expressed from embryos to adults, and in many different tissues (e.g., pharynx, gut, hypodermis and many nerve cells).
WBGene00000460	ceh-39	-	X	X	-	CACGTG,CAAGTG	ceh-39 encodes a a ONECUT class CUT homeobox protein with a single N-terminal cut domain; CEH-39 acts as an X-signal element (XSE) to affect sex determination; the cut domain may be a compact DNA-binding domain composed of alpha helices; ceh-39 is one of three nematode-specific ONECUT genes in a cluster with ceh-21 and ceh-41.
WBGene00000466	cel-1	X	X	X	X	CACGAG,CACGCG,CAACTG,CACCTG,CAGCTG	cel-1 encodes a mRNA capping enzyme, with a N-terminal region with RNA triphosphatase activity and a C-terminal region containing motifs found in yeast and vaccinia virus capping enzyme guanylytransferases; cel-1 is required for embryonic viability, body morphology, and vulval development.
WBGene00000472	cey-1	-	X	X	-	CAGCTG	cey-1 encodes a protein with a cold-shock/Y-box domain that is expressed in early embryonic blastomeres (at the 15-cell stage, i.e., pre-gastrulation), but is normally repressed in early germline blastomeres by PIE-1.
WBGene00000475	cey-4	-	X	X	-		cey-4 encodes a Y box-containing protein with no known function in vivo; CEY-4 associates with CGH-1 and CEY-2/3 in cytoplasmic particles of the gonad and early embryo.
WBGene00000479	cgh-1	-	X	X	X	CACGTG,CACACG	cgh-1 encodes a putative DEAD-box RNA helicase, orthologous to budding yeast Dhh1p, fission yeast Ste13p, Drosophila ME31B, and human DDX6 (OMIM:600326); CGH-1 inhibits physiological apoptosis in oocytes, keeping it down to a normal level of ~50% in hermaphrodite gonads; independently of apoptosis, CGH-1 is also required for sperm function, oocyte fertilization, and early embryonic cytokinesis; b…
WBGene00000480	cgp-1	X	X	X	-	CACATG,CACGCG,CATCTG	""
WBGene00000498	chk-1	X	X	X	-		chk-1 encodes a CHK1-like serine threonin protein kinase that affects fertility.
WBGene00000500	chn-1	X	X	X	-		chn-1 encodes an ortholog of mammalian carboxyl-terminus of Hsc70 interacting protein (CHIP), an E4 ubiquitin-chain elongation factor; chn-1 is ubiquitously expressed; chn-1(by155) mutants are viable and superficially normal, but have reduced fertility and arrest as larvae if subjected to heat shock; chn-1 overexpression causes either embryonic lethality (if strong) or defective egg-laying and lo…
WBGene00000506	cic-1	X	X	X	-	CACGCG,CAAGTG	""
WBGene00000507	cit-1.1	-	X	X	-		cit-1.1 encodes one of two C. elegans cyclin T orthologs; RNAi experiments indicate that CIT-1.1 functions redundantly with CIT-1.2 to broadly regulate embryonic transcription; by homology, CIT-1.1 and CIT-1.2 are predicted to interact with the CDK-9 kinase to form the P-TEFb transcription elongation factor that in C. elegans is required for Ser2, but not Ser5, phosphorylation in the C-terminal d…
WBGene00000509	cka-1	-	X	X	-	CACGAG,CAACTG,CAAGTG,CATCTG	cka-1 encodes an isoform of choline kinase whose activity has been verified in vitro, and that has a strong preference for choline over ethanolamine; CKA-1 and CKA-2 comprise a related group ('A') of choline kinases.
WBGene00000514	ckb-4	-	X	X	-		ckb-4 encodes an isoform of choline kinase whose activity has been verified in vitro, and that has a strong preference for choline over ethanolamine; CKB-1 through CKB-4 comprise a related group ('B') of choline kinases.
WBGene00000517	cki-2	X	X	X	-		cki-2 encodes a cyclin-dependent kinase (CDK) inhibitor of the CIP/KIP family, orthologous to human CDKN1C (OMIM:600856, which when mutated leads to Beckwith-Wiedemann syndrome) that may play a role in cell cycle progression during embryogenesis; CKI-2 interacts with PCN-1, a proliferating cell nuclear antigen homolog, SMO-1, a SUMO (ubiquitin related) homolog, and the RING domain-containing prot…
WBGene00000520	cku-80	X	X	X	-	CACGCG	cku-80 encodes an ortholog of human XRCC5 (Ku80; OMIM:194364, antigen of systemic lupus erythematosus); CKU-80 is required for resistance to ionizing radiation (IR) in somatic tissues (such as motor neurons, vulva, uterus, or somatic gonad) and in endoreduplicating intestinal cells, but not in the germline (e.g., in dog-1-induced lesions); CKU-80 is required for growth on high NaCl, probably beca…
WBGene00000521	cky-1	-	X	X	-		cky-1 encodes a member of the basic helix-loop-helix/Per-Arnt-Sim (bHLH-PAS) protein family; CKY-1 physically interacts with AHA-1, and when co-expressed in vitro, an AHA-1/CKY-1 complex exhibits sequence-specific DNA binding; when co-expressed in cultured cells, the AHA-1/CKY-1 complex can stimulate reporter gene transcription; cky-1 is expressed in non-neuronal pharyngeal cells.
WBGene00000528	clh-1	X	X	-	-	CATGCG,CACCTG	clh-1 encodes two CLC-type chloride channels via alternative splicing, homologous to human CLC1 (OMIM:118425) and CLC2 (OMIM:600570); CLH-1a and CLH-1b are required for maintenance of normal body shape; null mutations of clh-1 cause abnormal alae and a wider body than normal, with the body phenotype being reversible by culture medium of high osmolarity.
WBGene00000532	clh-5	X	X	X	-	CACGAG,CACCTG,CATCTG	The clh-5 gene encodes a chloride channel, whose human homologs include CLC1 and CLCN5; the latter homolog is imvolved in receptor-mediated endocytosis.
WBGene00000534	cpi-2	X	X	X	-	CACGCG,CACGCT	cpi-2 encodes a protein that contains a cystatin-like domain.
WBGene00000535	cpi-1	X	X	X	-	CAACTG,CAAGTG	cpi-1 encodes a homolog of cysteine protease inhibitors (cystatins); cpi-1 is at least superficially dispensable for viability and gross morphology.
WBGene00000539	cln-3.1	X	X	X	X	CACATG	cln-3.1 encodes a predicted transmembrane protein that comprises one of three C. elegans homologs of human CLN3, (OMIM:607042, mutations are associated with Batten disease (also known as juvenile neuronal ceroid lipofuscinosis), a recessively inherited childhood neurodegenerative lysosomal storage disease); as loss of cln-3.1 activity via deletion mutation results in no obvious abnormalities, the…
WBGene00000541	cln-3.3	-	X	X	X	CACGTG,CAACTG	cln-3.3 encodes a predicted transmembrane protein that comprises one of three C. elegans homologs of human CLN3, (OMIM:607042, mutations are associated with Batten disease (also known as juvenile neuronal ceroid lipofuscinosis), a recessively inherited childhood neurodegenerative lysosomal storage disease); as loss of cln-3.3 via large-scale RNAi screens results in no obvious abnormalities, the p…
WBGene00000543	clp-2	X	X	X	-	CATACG	clp-2 encodes a large calpain subunit that contains two predicted MIT (microtubule interacting and trafficking) domains and is homologous to the mammalian Calpain 7 proteins and the atypical, nuclear-localized Aspergillus calpain, PalB; by homology, CLP-2 is predicted to function as a calcium-dependent, cysteine protease that is involved in intracellular proteolysis and peptidolysis; however, as …
WBGene00000547	clp-7	X	X	X	-	CACCTG	clp-7 encodes a member of the calpain family of cysteine proteases.
WBGene00000549	cls-2	-	X	X	-		cls-2 encodes one of three predicted orthologs of mammalian CLASPs and of Drosophila ORBIT/MAST, microtubule-binding proteins required for fibroblast polarization and mitosis; cls-2 is required in mass RNAi assays for embryonic development and normal mitotic spindles; it has been claimed that, in an RNAi screen of potential microtubule tip-binding proteins, only cls-2(RNAi) yielded embryonic leth…
WBGene00000550	clu-1	X	X	X	-	CAAGTG,CATCTG	clu-1 encodes an ortholog of CLU1/TIF31 in S. cerevisiae, which directs proper cytoplasmic distribution of mitochondria and physically interacts with eukaryotic translation initiation factor 3 (eIF3); worm CLU-1 may be required for the proper distribution of mitochondria.
WBGene00000552	cmd-1	X	X	X	-	CAACTG,CATCTG	cmd-1 encodes a putative homolog of calmodulin 1 that affects growth rate and fertility.
WBGene00000553	cmk-1	X	X	-	-	CACGAG,CACACG,CAGCTG,CATCTG	cmk-1 encodes a Ca+2/calmodulin-dependent protein kinase I (CaMK1); CMK-1 activity is required, cell autonomously and downstream of the cyclic nucleotide-gated channel TAX-4, for several aspects of AFD thermosensory neuron differentiation, including expression of the gcy-8 guanylyl cyclase and nhr-38 nuclear hormone receptor genes and morphology of the AFD sensory endings; cmk-1 activity is thus …
WBGene00000554	cnb-1	X	X	X	-	CAACTG	cnb-1 encodes an ortholog of calcineurin B, the regulatory subunit of the protein phosphatase 2B with four EF-hand motifs for calcium binding, that binds TAX-6 (a calcineurin A ortholog) in a calcium-dependent manner; CNB-1 binds calcium, enhances the phosphatase activity of TAX-6 in vitro, promotes transcription of rcn-1, and is required for normal cuticle formation, sperm morphology, and brood …
WBGene00000556	cnc-2	-	X	-	-	CACGTG,CACATG,CAACTG	cnc-2 encodes one of eleven C. elegans caenacin peptides; cnc-2 functions as a secreted antimicrobial peptide in the innate immune response: cnc-2 expression is strongly induced in the epidermis upon infection by the fungal pathogen and overexpression of cnc-2 promotes survival after D. coniospora infection; cnc-2 expression is positively regulated by the DBL-1 TGF-beta homolog, the SMA-6/DAF-4 T…
WBGene00000557	cnc-3	-	X	-	-	CACGAG,CACACG,CATATG,CATCTG,CATACG	cnc-3 encodes one of eleven C. elegans caenacin peptides; CNC-3 is predicted to be a secreted protein that, based upon similarity to CNC-2, -4, and -6, may function as an antimicrobial peptide in the innate immune response.
WBGene00000564	cnk-1	X	X	X	-	CACGAG	cnk-1 encodes a protein that contains a SAM domain, a PDZ domain, and a PH domain.
WBGene00000567	cnx-1	X	X	X	-		cnx-1 encodes the C. elegans ortholog of calnexin, a type I Ca2+-binding integral membrane protein of the endoplasmic reticulum (ER); CNX-1 binds calcium and is predicted to function as a molecular chaperone required for glycoprotein folding and maturation as well as regulation of intracellular calcium homeostasis; in C. elegans, cnx-1 activity is required at 25 degrees C for wild-type levels of …
WBGene00000585	cogc-2	X	X	X	-	CACGAG,CACGCG	cogc-2 encodes an ortholog of mammalian COG-2, a subunit of lobe A of the conserved oligomeric Golgi complex (COGC); COGC-2 is required for normal gonadal distal tip cell migration, a process that also requires seven other orthologs of COGC subunits; like other lobe A subunits in both C. elegans and S. cerevisiae, COGC-2 is strongly required for normal function, while lobe B subunits are only par…
WBGene00000591	coh-1	X	X	X	-	CACACG	coh-1 encodes a RAD21 homolog that affects embryonic viability and is believed to affect cohesion of sister chromatids in somatic cells; expressed in the distal tip cells of the gonad, embryonic, and somatic cells
WBGene00000592	coh-3	-	X	X	-	CAAGTG	coh-3 encodes a member of the Rad21/Rec8-like family of cohesion proteins known as kleisins; COH-3, along with its paralogs REC-8 and COH-4, function as members of a meiotic cohesin complex that mediates sister chromatid cohesion; coh-3 transcripts are expressed in the germline.
WBGene00000593	col-2	X	X	X	-		col-2 encodes a member of the collagen superfamily containing collagen triple helix repeats (20 copies); expression peaks during the molt that separates the L2 larval and dauer stages as the dauer cuticle is being formed, and mRNA is expressed at low levels in post-dauer L4 larvae and in adult animals.
WBGene00000594	col-3	X	X	X	-		col-3 encodes a collagen protein that affects body morphogenesis, larval viability, and locomotion in large scale RNAi screens; mRNA is expressed during all developmental stages examined (in embryos, during the L2 to dauer molt, during the dauer to L4 larval molt, and during the L4 to adult molt).
WBGene00000597	col-8	-	X	X	-	CACCTG	col-8 encodes a collagen, individually dispensable for viability and gross morphology, which is specifically expressed in dauers and adults but not in eggs or L4 larvae, like col-7, col-18, and col-19; the amino- and carboxyl-terminal cysteine-rich regions of COL-8 are most closely related to those of COL-19, COL-35, and COL-39.
WBGene00000599	col-10	X	X	-	X	CATCTG	col-10 encodes a collagen protein; expressed exclusively in hypodermal cells
WBGene00000615	col-38	X	X	X	-		col-38 encodes a member of the collagen superfamily containing collagen triple helix repeats (20 copies) required for normal body morphology.
WBGene00000616	col-39	X	X	-	-	CATGCG,CATCTG	col-39 encodes a collagen that is individually dispensable for viability and gross morphology in mass RNAi screens; the amino- and carboxyl-terminal cysteine-rich regions of COL-39 are most closely related to those of COL-8, COL-19, and COL-35.
WBGene00000639	col-63	X	X	X	-		""
WBGene00000646	col-70	-	X	-	-		""
WBGene00000647	col-71	X	X	X	-	CACGAG	""
WBGene00000670	col-95	-	X	-	-	CACATG	col-95 encodes a collagen.
WBGene00000671	col-96	-	X	-	-	CACACG,CATCTG	""
WBGene00000673	col-98	X	X	-	-	CACACG,CAACTG	""
WBGene00000675	col-101	-	X	-	-	CACGCG,CAGCTG,CATACG	col-101 encodes a cuticle collagen; loss of col-101 via large-scale RNAi screens results in animals that are pale and slow growing.
WBGene00000677	col-103	X	X	-	-		col-103 encodes a collagen.
WBGene00000681	col-107	-	X	-	-		""
WBGene00000691	col-117	X	X	X	-		""
WBGene00000715	col-142	X	X	-	-		""
WBGene00000717	col-144	X	X	-	X	CACCTG	""
WBGene00000720	col-147	-	X	-	-	CACCTG	""
WBGene00000722	col-149	X	X	-	-	CATCTG	""
WBGene00000733	col-160	X	X	-	-	CACGAG,CAAGTG,CATCTG	""
WBGene00000739	col-166	X	X	X	-	CACCTG	""
WBGene00000766	coq-6	-	X	-	X	CAAGTG	coq-6 encodes a putative flavin-dependent aromatic-ring monooxygenase, homologous to yeast COQ6; COQ-6 is required for ubiquinone (coenzyme Q9) biosynthesis and for normally short lifespan; coq-6(RNAi) animals have reduced levels of coenzyme Q9 and superoxide, and have abnormally long lifespans.
WBGene00000768	cor-1	X	X	X	-	CAAGTG,CATACG	The cor-1 gene encodes an ortholog of the actin-binding protein coronin.
WBGene00000773	cpf-1	X	X	X	-	CATGCG	""
WBGene00000774	cpf-2	-	X	X	-	CACGCG,CAACTG,CAAGTG	""
WBGene00000776	cpl-1	X	X	X	-	CAACTG	cpl-1 encodes a member of the cathepsin L-like cysteine protease family required for embryonic viability and normal growth; expressed in eggshells and throughout early embryos, accumulates in intestinal cells during late embryogenesis, and expressed in the cuticle, gonad, and pharynx later in development.
WBGene00000779	cpn-3	X	X	X	-	CACATG,CACGCT	cpn-3 encodes a calponin homolog, most closely related to its paralog CPN-4 in C. elegans; CPN-3 is more similar to the calponin paralogs transgelin (SM22 alpha) or neuronal protein NP25 than to calponin per se.
WBGene00000780	cpn-4	-	X	X	-	CACGCG,CACACG	cpn-4 encodes a calponin homolog, most closely related to its paralog CPN-3 in C. elegans; CPN-4 is somewhat more similar to calponins per se (such as CLP1 and CLP2 in humans) than to the to the calponin paralogs transgelin (SM22 alpha) or neuronal protein NP25.
WBGene00000781	cpr-1	-	X	X	X	CACGTG,CATCTG	cpr-1 encodes a cysteine protease of the cathepsin B-like cysteine protease family; cpr-1 appears to be required for embryogenesis; cpr-1 is specifically expressed in the gut of all stages except the embryo and around developing embryos in the gonad; expression of cpr-1 is regulated by three promoter GATA motifs.
WBGene00000784	cpr-4	-	X	X	-	CACATG,CACGAG	cpr-4 encodes a cathepsin B-like cysteine protease expressed at all life stages.
WBGene00000786	cpr-6	-	X	X	-		""
WBGene00000788	cpz-1	-	X	X	-	CATGCG,CACACG,CAAGTG,CACCTG,CATCTG	cpz-1 encodes a homolog of cathepsin z-like cysteine protease cyclically expressed in hypodermal cells throughout development (along with adult gonad and pharynx) and required for normal molting; CPZ-1 protein is present in cuticle regions shortly before their degradation during ecydsis, and this expression pattern is conserved in Onchocerca volvulus; cpz-1(ok497) and cpz-1(RNAi) worms have defec…
WBGene00000789	cpz-2	-	X	-	-	CACGCG,CACACG	""
WBGene00000793	crh-1	-	X	X	X	CACGTG,CATCTG	crh-1 encodes a homolog of the cyclic AMP-response element binding protein (CREB); crh-1 is involved in the transcription of CRE-sequence dependant genes activated by a CaM kinase cascade; crh-1 may also be involved in the integration of environmental cues that induce dauer formation and may be part of a chemosensory cascade that regulates TGF-beta signaling; CRH-1 is ubiquitously expressed and l…
WBGene00000794	crn-1	X	X	X	-		crn-1 encodes a cell death-related nuclease and is a 5'-3' exonuclease, a protein homologous to mammalian flap endonuclease 1 (FEN1); crn-1 also has endonuclease activity; crn-1 is essential for embryonic development and promotes cell death; CRN-1 binds the endonuclease CPS-6 in interaction experiments and each of these proteins can enhance the others's endonuclease activity; crn-1 is believed to…
WBGene00000800	cars-1	X	X	X	-	CACACG,CAGCTG	crs-1 encodes a predicted cytoplasmic cysteinyl-tRNA synthetase (CysRS), a class I aminoacyl-tRNA synthetase that catalyzes the attachment of cysteine to its cognate tRNA and is thus required for protein biosynthesis; CRS-1 is essential for embryonic and larval development, and is required for molting and a normal rate of postembryonic development.
WBGene00000802	crt-1	X	X	X	-	CACGCT,CATGCG,CACACG,CAGCTG,CATATG	crt-1 encodes an ortholog of calreticulin (a calcium-binding molecular chaperone of the endoplasmic reticulum); crt-1 is dispensable for viability, but required for normal sperm development, male mating efficiency, some forms of necrotic cell death, and hermaphrodite fertility at high temperatures (which may reflect a stress response); crt-1 expression is induced by stress; CRT-1 protein binds Ca…
WBGene00000803	csb-1	X	X	X	-	CACGTG,CAAGTG	csb-1 encodes an ortholog to human CSB/ERCC6, mutations in which are associated with Cockayne Syndrome (Type B), Cerebroculofacioskeletal Syndrome, UV-Sensitive Syndrome, and Age-Related Macular Degeneration (OMIM:609413); CSB-1 contains a SNF2-like ATPase domain, similar to human CSB, which is mostly deleted in the functional null allele, ok2335; CSB-1 functions in the transcription coupled repa…
WBGene00000804	csc-1	X	X	X	-	CACGCG,CAAGTG	csc-1 encodes a novel protein conserved amongst Caenorhabditis nematodes; CSC-1 is a member of the Aurora B kinase complex (chromosome passenger complex) that also includes ICP-1, BIR-1, and AIR-2; CSC-1 localizes to meiotic and mitotic chromosomes, as well as to the spindle midzone; CSC-1 is required for localization of the AIR-2 kinase, and CSC-1, ICP-1, and BIR-1 are all interdependent for the…
WBGene00000813	csn-1	X	X	X	-	CACATG,CAAGTG	csn-1 encodes an ortholog of subunit 1 of the COP9 signalosome complex (CSN1), which in turn is a pan-eukaryotic multiprotein complex that positively regulates E3 ubiquitin ligases, physically interacts with SCF-type E3 ubiquitin ligases, and probably regulates protein degradation; in mass RNAi assays, csn-1 is required for embryonic viability, maintenance of the germline, and general health.
WBGene00000817	csn-5	X	X	X	-		csn-5 encodes an ortholog of subunit 5 of the COP9 signalosome complex (CSN5), which in turn is a pan-eukaryotic multiprotein complex that positively regulates E3 ubiquitin ligases, physically interacts with SCF-type E3 ubiquitin ligases, and probably regulates protein degradation; CSN-5 (along with KGB-1 and ZYX-1) physically binds germline RNA helicases (GLH proteins), and csn-5(RNAi) results i…
WBGene00000833	cts-1	X	X	X	-	CACGAG,CACGCG,CAACTG,CAGCTG,CATCTG	cts-1 encodes a citrate synthase; by homology, CTS-1 is predicted to function in the citric acid cycle to catalyze the formation of citrate from oxaloacetate and acetyl-CoA; cts-1 is required for embryonic development.
WBGene00000834	cua-1	X	X	-	X	CATATG	cua-1 encodes a copper-transporting E1-E2 ATPase orthologous to the human gene ATP7A (OMIM:604384), which when mutated leads to Hailey-Hailey disease; loss of cua-1 activity via RNAi results in a number of defects, including slow growth, uncoordinated or no locomotion, adult and larval lethality, and axon guidance abnormalities; when overexpressed in S. cerevisiae ccc2 mutants, a cua-1 cDNA is ab…
WBGene00000836	cul-1	X	X	X	X	CACATG	cul-1 encodes a cullin, orthologous to Cdc53/Cul1 in S. cerevisiae and CUL-1 in humans (OMIM:603134), that is required both maternally and zygotically for developmentally programmed transitions from the G1 phase of the cell cycle to the GO phase or the apoptotic pathway, and that is probably also required for normally slow G1-to-S phase progression; CUL-1 physically interacts with eight Skp1-rela…
WBGene00000837	cul-2	-	X	X	X	CAAGTG,CATATG	cul-2 encodes an E3 ubiquitin ligase; during development, CUL-2 functions as part of a Cul2-RING ubiquitin-ligase complex that regulates diverse biological processes, such as the initiation of meiotic anaphase II, cytokinesis and mitotic chromosome segregation, embryonic cell fate specification, and sex determination, via ubiquitin-mediated proteolysis; targets of CUL-2-mediated degradation inclu…
WBGene00000838	cul-3	X	X	X	X	CACGTG,CACGAG	cul-3 encodes one of six C. elegans cullins; by homology, CUL-3 is predicted to interact with a RING-finger protein to form the catalytic core of an SCF-type E3-ubiquitin ligase complex required for the ubiquitination and degradation of target proteins; in the early embryo, maternal CUL-3 is essential for degradation of MEI-1, a meiosis-specific subunit of the microtubule-severing katanin complex…
WBGene00000839	cul-4	X	X	X	X		cul-4 encodes one of six C. elegans cullin proteins; CUL-4 activity is essential for negative regulation of DNA-replication licensing and thus, for maintenance of genome stability; in regulating DNA replication, CUL-4 functions as part of a CUL-4/DDB-1 ubiquitin ligase complex that degrades the replication licensing factor CDT-1 and indirectly promotes nuclear export of the replication licensing …
WBGene00000843	cup-2	X	X	X	-	CACGAG,CACCTG	The primary phenotype of cup-2 animals is an accumulation of secreted GFP in the pseudocoelom, suggesting a decrease in, or the absence of, endocytosis in coelomocytes.
WBGene00000846	cup-5	X	X	X	X		The cup-5 gene encodes an ortholog of the human mucolipin 1 gene; cup-5 is required for viability, endo-lysosomal transport and the normal degradation of lysosomes; cup-5 mutants also show increased cell death, which might be a secondary consequence of lysosomal dysfunction; the inactivation of mrp-4 which is a ABCC transporter rescues most of the defects in cup-5 mutants, suggesting that the acc…
WBGene00000854	cux-7	X	X	X	-	CACATG,CACGAG	cux-7 encodes an conserved but unfamiliar protein orthologous to the human gene XE7 and the Drosophila gene CG2179-PA; since cux-7 is in an operon with clk-2, CUX-7 might have some role in telomere maintenance, development or rhythmic behavior; however, cux-7 currently has no known function, and is dispensable for viability and gross morphology in mass RNAi screens.
WBGene00000865	cyb-1	X	X	X	-		cyb-1 encodes a cyclin B homolog that appears to be required both for embryogenesis (via maternally encoded CYB-1) and for postembryonic development and fertility (via zygotically encoded CYB-1); removing maternal product in cyb-1(RNAi) embryos causes multiple nuclei, and affected embryos arrest development at an early embryonic stage.
WBGene00000869	cyc-1	X	X	X	X	CAACTG	cyc-1 encodes a component of complex III ( cytochrome c reductase) required for normal ATP production; reduction of ATP production by cyc-1(RNAi) decreases growth rate and body size, slows behavior, and increases lifespan; cyc-1 encodes a protein predicted by Eisenberg and coworkers, with 52% accuracy, to be mitochondrial
WBGene00000870	cyd-1	X	X	X	-	CACGCG,CAACTG,CAAGTG,CACCTG	cyd-1 encodes a cyclin D homolog that is required for escape from G1 cycle arrest in postembryonic blast cells, affects movement and larval viability, and may physically interact with CDK-46 and CKI-1; expressed embryonically primarily in the head, ventral cord, tail, and is later expressed primarily in the seam cells and in the somatic gonad.
WBGene00000871	cye-1	X	X	X	-	CAACTG,CATATG	cye-1 encodes the sole C. elegans E-type cyclin; CYE-1 is required for progression through the mitotic cell cycle during embryonic, larval, and germline development; cye-1 is also required for endoreduplication in intestinal cells; CYE-1 is expressed ubiquitously in nuclei during embryonic development and postembryonically in proliferating blast cells, including germline stem cells; in the germli…
WBGene00000874	cyk-3	-	X	X	-		cyk-3 encodes a functional ubiquitin C-terminal hydrolase required for embryonic viability and for cellular osmotic regulation; osmotic regulation defects in mutants contribute at least partially to cytokinesis defects in mutant embryos.
WBGene00000875	cyk-4	X	X	X	-	CACATG,CACGCG,CACACG	cyk-4 encodes a Rho GAP (Rho guanosine triphosphatase (GTPase) activating protein); during development, cyk-4 is required for two different processes: 1) paternally provided CYK-4 regulates anterior-posterior polarity in the one-cell embryo by controlling the actomyosin cytoskeletal network, and 2) together with ZEN-4, CYK-4 is sufficient to promote formation of the large bundles of microtubules …
WBGene00000876	cyl-1	X	X	X	X	CAAGTG	""
WBGene00000877	cyn-1	X	X	X	-	CACGAG,CACGCG,CAAGTG	cyn-1 encodes a functional cyclophilin that is predicted to be secreted; cyn-1 expression increases as worms progress from the L1 larval stage to the adult stage; cyn-1 shares an operon with vha-13 and thus might be a previously undescribed V-ATPase component or ancillary protein.
WBGene00000879	cyn-3	X	X	X	-	CACGCT,CATGCG	cyn-3 encodes an abundantly expressed cyclophilin A isoform with peptidyl-prolyl isomerase activity in vitro, which closely resembles the prototypical CypA and is thus likely to be a member of the cytosolic CsA-binding cyclophilin subfamily; cyn-3 is exclusively expressed in the single anterior excretory cell, and is dispensable for viability and gross morphology in mass RNAi screens.
WBGene00000880	cyn-4	X	X	X	-	CACATG	cyn-4 encodes a divergent member of the cyclophilin family orthologous to human hCyP-60; in the hermaphrodite germline, cyn-4 activity is required for the sperm/oocyte switch, robust germline proliferation and, redundantly with gld-3, for the mitosis/meiosis decision; in addition, maternal cyn-4 is required for embryogenesis and loss of cyn-4 via RNAi results in morphological defects at early lar…
WBGene00000881	cyn-5	-	X	-	-	CAAGTG	cyn-5 encodes a cyclophilin that is functional in vitro and is predicted to be a secreted protein that is structurally most similar to human cyclophilin B; expressed in the intestine.
WBGene00000883	cyn-7	X	X	X	-	CACATG,CACGCT,CATGCG,CACACG,CAACTG,CATACG	cyn-7 encodes a cyclophilin A isoform; while not tested for peptidyl-prolyl isomerase activity in vitro, it is very similar to CYN-3 and closely resembles the prototypical CypA, and is therefore likely to be a member of the cytosolic CsA-binding cyclophilin subfamily; CYN-7 was required for embryonic viability in one set of mass RNAi assays.
WBGene00000884	cyn-8	-	X	X	-	CAAGTG	cyn-8 encodes a peptidyl-propyl cis-trans isomerase of the cyclophilin family; cyclophilins are implicated in protein folding, however the precise role of cyn-8 is not known; a CYN-8-fusion protein localises specifically to gut cell nuclei.
WBGene00000886	cyn-10	X	X	X	-	CACACG	cyn-10 encodes a divergent cyclophilin isoform that is functional when expressed in E. coli.
WBGene00000887	cyn-11	X	X	X	-		cyn-11 encodes a divergent cyclophilin D isoform, with alterations in the normally well-conserved cyclophilin-binding domain, and a central 7-8 residue insert not usually found in cyclophilins, except from plants; CYN-11 has sluggish but detectable peptidyl-prolyl isomerase activity in vitro, suggesting that it has a specialized substrate in vivo; CYN-11 is dispensable for viability and gross mor…
WBGene00000888	cyn-12	X	X	X	-		cyn-12 encodes a member of the cyclophilin family that is related to human PPIL1 (CGI-124); based upon its sequence similarity, CYN-12 is predicted to be a cytoplasmic protein potentially involved in a wide range of signal transduction pathways.
WBGene00000891	cyn-15	X	X	X	-		cyn-15 encodes a little-characterized cyclophilin homolog.
WBGene00000892	cyn-16	-	X	X	-		cyn-16 encodes a highly diverged member of the cyclophilin family; CYN-16 exhibits low levels of peptidyl-prolyl cis/trans isomerase activity in vitro that is insensitive to the presence of cyclosporin A; a cyn-16::gfp fusion protein is expressed in the intestine during larval and adult stages of development, with particularly strong expression seen in the anterior and posterior ends; in dauer la…
WBGene00000894	dab-1	X	X	-	-	CACATG,CAGCTG	dab-1 encodes an ortholog of the cytoplasmic adaptor protein DISABLED, required for normal molting and meiotic arrest; DAB-1 is also required for EGL-17 secretion from vulval cells, and thus indirectly for normal sex myoblast (SM) migration and egg-laying; DAB-1 contains a conserved PTB domain and signals that confer localization to Golgi-proximal vesicles, and DAB-1 localizes to vesicular struct…
WBGene00000896	dad-1	X	X	X	-	CACATG,CACGAG,CACCTG	dad-1 encodes an ortholog of human DAD1 (OMIM:600243) that inhibits cell death and can functionally complement the hamster protein in cultured cells.
WBGene00000897	daf-1	-	X	X	-	CACGTG,CACATG,CACACG	daf-1 encodes a TGF-beta type I receptor homolog required, in association with the TGF beta-like type II receptor DAF-4, for the regulation of dauer formation by environmental signals through the ASI chemosensory neuron; DAF-1 is bound by BRA-1 and has an intracellular serine-threonine kinase domain; mutations in daf-1 result in constitutive formation of dauer larvae even in abundant food.
WBGene00000901	daf-5	X	X	X	-	CACATG,CACGAG,CACACG,CAAGTG,CATCTG,CATACG	daf-5 encodes a proline-rich protein, conserved in C. briggsae but not observed in non-nematode genomes, that promotes dauer formation in the group II branch of the dauer pathway, may regulate chemosensation via AWC neurons, and may regulate egg laying; daf-5 mutations suppress the dauer phenotype of group II Daf-c mutants; daf-5(e1385) partially suppresses dauer formation by aex-6(sa699) mutants…
WBGene00000910	daf-14	X	X	X	-	CACGTG,CAACTG,CATATG	daf-14 encodes a Smad-related protein that is unusual in that while its C-terminus is well-conserved with Smad proteins, it lacks the N-terminal DNA binding domain found in all other known Smads; DAF-14 is predicted to function as a transducer of the DAF-7/TGF-beta-mediated signal that promotes reproductive growth and negatively regulates dauer formation; as reduction of daf-14 function enhances …
WBGene00000911	daf-15	X	X	X	X	CACATG,CAAGTG,CACCTG	daf-15 encodes an ortholog of RAPTOR (the regulatory associated protein of mTOR), and is regulated by DAF-16; daf-15 is required for non-dauer development, at least in some tissues or stages; daf-15(m81) mutants constitutively and irreversibly form abnormal dauer-like larvae (and are thus effectively lethal/sterile); mutants do not form true dauers when exposed to dauer pheromone, yet execute onl…
WBGene00000912	daf-16	X	X	X	X	CACATG,CATGCG	daf-16 encodes the sole C. elegans forkhead box O (FOXO) homologue; DAF-16 functions as a transcription factor that acts in the insulin/IGF-1-mediated signaling (IIS) pathway that regulates dauer formation, longevity, fat metabolism, stress response, and innate immunity; DAF-16 regulates these various processes through isoform-specific expression, isoform-specific regulation by different AKT kina…
WBGene00000913	daf-18	X	X	X	X	CACGCT	daf-18 encodes a lipid phosphatase homologous to the human PTEN tumor suppresor (OMIM:601728, mutated in Cowden disease and several cancers); DAF-18 negatively regulates insulin-like signaling mediated by DAF-2/IR and AGE-1/PI3K and thus plays a role in metabolism, development, and longevity; based on sequence and genetic analysis, DAF-18 is predicted to dephosphorylate AGE-1-generated PIP3 in or…
WBGene00000914	daf-19	X	X	X	-	CACACG,CAACTG,CACCTG	daf-19 is the sole C. elegans member of the RFX family of transcription factors, and is required for sensory neuron cilium formation; DAF-19 is expressed in ciliated sensory neurons during the period that their cilia are generated, and probably functions as an common transcriptional activator of many genes that specifically encode cilial structures in sensory neurons; daf-19 mutants lack sensory …
WBGene00000931	dao-5	X	X	X	X	CACGCG	dao-5 encodes a predicted nucleolar phosphoprotein related to Saccharomyces cerevisiae SRP40 and the vertebrate Nopp140 proteins that may play a role in rRNA gene transcription and nucleolar structural organization; dao-5 expression is negatively regulated by the DAF-2/insulin-like receptor and positively regulated by the DAF-16/fork-head transcription factor, suggesting that dao-5 may be involve…
WBGene00000932	dao-6	-	X	X	-	CACATG	dao-6 encodes a small (92-residue) and probably non-globular protein; dao-6 is negatively regulated by DAF-2 but positively regulated by DAF-16, and thus might be involved in the extended lifespan caused by daf-2(m41).
WBGene00000938	dcp-66	X	X	X	X	CACACG	dcp-66 encodes an ortholog of the NuRD component p66, and is required for excretory cell differentiation and vulval development; DCP-66 is predicted, by orthology, to be a member of the transcriptionally inhibitory nucleosomal remodelling and deacetylase (NuRD) complex; DCP-66 binds the Ex-1 pgp-12 promoter element both in vivo and in vitro, is expressed in excretory cells from embryos through ad…
WBGene00000939	dcr-1	X	X	X	-		The dcr-1 gene encodes a bidentate ribonuclease that is homologous to E. coli RNAse III; dcr-1 is required both for RNA interference and for synthesis of small developmental RNAs; DCR-1 interacts in vivo with RDE-4, a double-stranded RNA (dsRNA) binding protein required for RNAi that interacts with trigger dsRNAs and may function to deliver dsRNAs to DCR-1 for endonucleolytic processing.
WBGene00000940	dcs-1	X	X	X	-	CACGTG,CACGCT	dcs-1 encodes a scavenger mRNA decapping enzyme; DCS-1 exhibits hydrolase activity in vitro, with specificity for 7meGMP in its primary nucleoside monophosphate binding site; DCS-1 also exhibits sulfohydrolase and APS phosphorylase activity in vitro, catalyzing the formation of AMP and ADP from APS, respectively; dcs-1 is the upstream gene in an operon with fre-1, which encodes an NADPH-dependent…
WBGene00000941	ddp-1	-	X	X	-	CACGCT,CACACG,CAACTG,CAAGTG	ddp-1 encodes the C. elegans ortholog of Saccharomyces cerevisiae Tim8p and human deafness/dystonia peptide (DDP; OMIM:300356, mutated in Mohr-Tranebjaerg syndrome); DDP-1 is predicted to be part of a heterooligomeric complex that localizes to the mitochondrial intermembrane space and facilitates translocation of proteins from the cytosol to the inner mitochondrial membrane; in C. elegans, DDP-1 …
WBGene00000959	dgk-2	-	X	X	-	CACGTG,CACGAG	dgk-2 encodes a putative diacylglycerol kinase.
WBGene00000962	dhc-1	X	X	X	-	CACGTG	dhc-1 encodes a cytoplasmic dynein heavy chain homolog required in one-cell embryos for pronuclear migration, centrosome separation, centrosome proximity to the male pronucleus, and mitotic spindle orientation, suggesting that DHC-1 helps position the microtubule organizing center; DHC-1 genetically interacts with SPD-5, a coiled-coil centrosomal protein.
WBGene00000963	dhp-1	X	X	-	-	CACACG,CATATG	dhp-1 encodes a homolog of the human gene DPYS, which when mutated leads to dihydropyrimidinuria (OMIM:222748).
WBGene00000965	dhs-1	X	X	X	-		""
WBGene00000966	dhs-2	X	X	X	-	CAAGTG	dhs-2 encodes a short-chain dehydrogenase predicted to be mitochondrial.
WBGene00000970	dhs-6	-	X	X	-		The dhs-6 locus is predicted to encode four transcripts derived from alternative splicing and alternative transcriptional initiation sites; the longest transcript is predicted to encode a member of the eukaryotic translation initiation factor family within its amino-terminal end, and is a member of both the SCP-2 sterol transfer family and short-chain dehydrogenase-reductase families within its c…
WBGene00000972	dhs-8	X	X	-	-	CACATG,CACCTG	""
WBGene00000973	dhs-9	X	X	X	-	CACACG	dhs-9 encodes a member of the short-chain dehydrogenases/reductases family (SDR).
WBGene00000974	dhs-11	-	X	X	-		dhs-11 encodes a short-chain dehydrogenase predicted to be mitochondrial.
WBGene00000976	dhs-13	X	X	X	-	CACATG,CACACG,CAACTG,CATCTG	dhs-13 encodes a short-chain dehydrogenase that is a member of the short-chain dehydrogenase/reductase (SDR) family of enzymes; DHS-13 is predicted to be mitochondrial.
WBGene00000981	dhs-18	-	X	-	-	CACGTG,CACACG	dhs-18 encodes a predicted short-chain dehydrogenase.
WBGene00000988	dhs-25	X	X	X	-	CACATG,CAAGTG	dhs-25 encodes a short-chain dehydrogenase predicted to be mitochondrial.
WBGene00000990	dhs-27	-	X	X	-	CACGCG,CAAGTG	dhs-27 encodes a short-chain dehydrogenase predicted to be mitochondrial.
WBGene00000993	dhs-30	X	X	X	-	CACGAG,CACACG,CAAGTG,CATCTG	dhs-30 encodes a member of the short-chain dehydrogenases/reductases family (SDR) homologous to HSD, which when mutated leads to cortisol 11-beta ketoreductase deficiency (OMIM:218030).
WBGene00000994	dic-1	-	X	X	X	CATACG	dic-1 encodes an ortholog of Drosophila CG3125 and human DEAD/H BOX 26 (DDX26, DICE-1; OMIM:604331; nuclear protein, lost or downregulated in non-small cell lung carcinomas); DIC-1 and its orthologs have an N-terminal von Willebrand factor (vWF) type A domain; DIC-1 is essential for normal mitochondrial morphology and function, particularly that of the mitochondrial cristae/inner membrane; dic-1 …
WBGene00000996	dif-1	X	X	X	-		dif-1 encodes a putative mitochondrial solute carrier, orthologous to human SLC25A20 (OMIM:212138, mutated in carnitine-acylcarnitine translocase deficiency) that is required for the maintenance of embryonic tissue differentiation and viability; expressed throughout development and in the intestinal cells and hypodermis of the embryo.
WBGene00001001	dis-3	X	X	X	X	CACGCG,CACACG,CACCTG,CAGCTG	""
WBGene00001002	div-1	-	X	X	-	CAAGTG,CATACG	div-1 encodes a homolog of the B subunit of the DNA polymerase alpha-primase complex; DIV-1 is required in embryos for the normal timing of interphase in cell divisions, and for the asymmetric distribution of PIE-1 and P granules.
WBGene00001005	dlc-1	X	X	X	-	CACGCG,CACGCT	dlc-1 encodes a dynein light chain 1, required for viability, that inhibits DHC-1 in vivo; DLC-1 is 92-95% identical to its orthologs human DYNLL1 (OMIM:601562) and DYNLL2 (OMIM:608942); DLC-1 is paralogous to DLC-2/-6; DLC-1 is expressed in adult body wall muscle, and in larval and adult pharynx, posterior intestine, and nervous system (e.g., ventral nerve cord, head neurons, and tail neurons); …
WBGene00001006	dlg-1	-	X	X	-	CACGAG,CATGCG,CACACG,CACCTG	dlg-1 encodes a MAGUK protein, orthologous to Drosophila Discs large; DLG-1 is physically located at apical adherens junctions in all epithelia and is required for organization of the embryonic gut epithelium into a coherent tube.
WBGene00001007	dli-1	X	X	X	-	CAACTG	dli-1 encodes a dynein light intermediate chain; dli-1 activity, presumably as part of a cytoplasmic dynein minus-end-directed motor complex, is required for mitoses throughout development, for pronuclear and nuclear migration, and for normal neuronal function; DLI-1 has been shown to physically interact with the ZYG-12 HOOK-domain containing protein and the UNC-16 JIP3 (c-Jun N-terminal kinase (…
WBGene00001008	dlk-1	-	X	X	-	CACGTG,CAGCTG,CATATG	dlk-1 encodes a mitogen-activated protein kinase kinase kinase (MAPKKK) that is the C. elegans ortholog of the dual-leucine zipper MAPKKK; in C. elegans, dlk-1 functions with mkk-4 and pmk-3 in a MAPK signaling pathway that regulates presynaptic development; dlk-1 is also essential for neuron regeneration; DLK-1 abundance is negatively regulated by the RPM-1 E3 ubiquitin ligase which can stimulat…
WBGene00001016	dna-2	X	X	X	-	CACGCG,CATGCG,CAGCTG	dna-2 encodes the C. elegans ortholog of the yeast and vertebrate Dna2 replication helicases; by homology, DNA-2 is predicted to function as an endonuclease and an ATP-dependent helicase that is involved in DNA replication and repair; in C. elegans, DNA-2 activity is required maternally and zygotically to maintain normal rates of cell division and for proper germ-line, embryonic, and larval devel…
WBGene00001017	dnc-1	X	X	X	-	CAACTG,CAAGTG,CATCTG	dnc-1 encodes the C. elegans ortholog of the dynactin complex subunit p150/GLUED/DCTN1; dnc-1 is required for pronuclear migration and centrosome separation in one-cell embryos and for the correct alignment of mitotic spindles in early embryos; DNC-1 shares embryonic functions with DNC-2, DHC-1, LIS-1 and NUD-1; DNC-1 is part of the multisubunit dynactin complex in vivo, and physically interacts …
WBGene00001018	dnc-2	X	X	X	-		dnc-2 encodes the C. elegans ortholog of the dynactin complex subunit p50/dynamitin/DCTN2; dnc-2 is required for spindle alignment in polarized cells in early embryos, nuclear movement, spindle morphology, chromosome segregation, and pronuclear migration; DNC-2 is part of the multisubunit dynactin complex in vivo, and physically interacts specifically with the DNC-1 and DNC-3 dynactin subunits.
WBGene00001019	dnj-1	X	X	X	-		This gene encodes a protein containing a DnaJ ('J') domain.
WBGene00001023	dnj-5	-	X	X	-	CACGAG,CACACG	This gene encodes a protein containing a DnaJ ('J') domain.
WBGene00001027	dnj-9	X	X	X	-	CACGAG	This gene encodes a protein containing a DnaJ ('J') domain.
WBGene00001028	dnj-10	X	X	X	-	CATACG	This gene encodes a protein containing a DnaJ ('J') domain that is predicted to be mitochondrial.
WBGene00001029	dnj-11	X	X	X	-		dnj-11 encodes a protein containing DnaJ and Myb domains that is orthologous to the mammalian ZRF1/MIDA1/MPP11/DNAJC2 family of ribosome-associated molecular chaperones; in C. elegans, dnj-11 functions to regulate asymmetric cell division and mitotic spindle orientation in the NSM neuroblast and subsequently the apoptotic death of the NSM sister cell; in regulating NSM sister cell death, DNJ-11 f…
WBGene00001030	dnj-12	X	X	X	X	CACGTG,CACATG,CACGAG,CACACG,CAACTG,CAAGTG,CACCTG,CAGCTG,CATATG,CATCTG,CATACG	This gene encodes a protein containing a DnaJ ('J') domain.
WBGene00001031	dnj-13	X	X	X	-	CACATG	This gene encodes a protein containing a DnaJ ('J') domain.
WBGene00001032	dnj-14	X	X	X	-	CATGCG,CATACG	This gene encodes a protein containing a DnaJ ('J') domain.
WBGene00001037	dnj-19	X	X	X	X	CACGAG	This gene encodes a protein containing a DnaJ ('J') domain.
WBGene00001038	dnj-20	X	X	X	-	CACACG,CAAGTG	""
WBGene00001040	dnj-22	X	X	X	-	CATCTG	This gene encodes a protein containing a DnaJ ('J') domain that is predicted to be mitochondrial.
WBGene00001041	dnj-23	X	X	X	-	CACGAG,CAACTG,CAGCTG	This gene encodes a protein containing a DnaJ ('J') domain.
WBGene00001043	dnj-25	X	X	X	-	CACGCT,CAAGTG	The dnj-25 (Ce-auxilin) gene is required in vivo for clathrin-mediated endocytosis and for normal development.
WBGene00001045	dnj-27	-	X	X	-	CACGAG	This gene encodes a protein containing a DnaJ ('J') domain.
WBGene00001046	dnj-28	X	X	X	-	CACGCG,CACGCT	This gene encodes a protein containing a DnaJ ('J') domain.
WBGene00001047	dnj-29	X	X	X	-	CAAGTG	This gene encodes a protein containing a DnaJ ('J') domain.
WBGene00001049	dog-1	-	X	X	-		dog-1 encodes a helicase homologous to the human FANCJ/BRIP1/BACH1 helicase, a BRCA1-binding protein mutated in Fanconi anemia and early-onset breast cancer (OMIM:609054 and OMIM:605882); DOG-1 is required for interstrand cross-link (ICL) repair and for maintenance of polyguanine tracts of germline and somatic DNA by resolving the secondary structure that can occur in guanine-rich DNA during lagg…
WBGene00001061	dpl-1	X	X	X	-		dpl-1 encodes the C. elegans ortholog of mammalian DP, the E2F-heterodimerization partner; dpl-1 is a class B synMuv gene whose activity is required for oogenesis as well as embryonic asymmetry and vulval development; in addition, dpl-1 acts with a subset of class B synMuv genes and the MCD-1 zinc-finger protein to promote the killing process during programmed cell death; DPL-1 is a nuclear prote…
WBGene00001073	dpy-11	X	X	X	X	CATCTG	dpy-11 encodes a membrane- associated thioredoxin- like (TRX) protein that affects body shape and ray morphology; the TRX domain displays catalytic activity in vitro, and dpy-11 is expressed in cytoplasm of hypodermis.
WBGene00001081	dpy-22	X	X	X	-	CACATG,CAACTG	dpy-22 encodes a broadly expressed protein, homologous to the human transcriptional mediator protein TRAP230, which is involved in WNT and RAS signaling, as well as in dosage compensation; DPY-22 has a C-terminal glutamine-rich domain that is dispensable for inhibition of RAS-dependent cell differentiation, but is required for inhibition of BAR-1-dependent gene expression.
WBGene00001082	dpy-23	X	X	X	-	CATATG	dpy-23 encodes an adaptin: specifically, it encodes an ortholog of the mu2 subunit of adaptor protein complex 2 (AP2); DPY-23 activity is required for receptor-mediated endocytosis and for normal body morphogenesis; DPY-23 also plays a key role in regulation of Wnt secretion by regulating trafficking of MIG-14/Wntless; when expressed in neurons, DPY-23 localizes to the synapse and co-localizes wi…
WBGene00001085	dpy-26	X	X	X	-		dpy-26 encodes a novel, acidic protein that is highly conserved in other Caenorhabditis species; during development, dpy-26 activity is required for both dosage compensation and meiotic chromosome segregation; DPY-26 localizes to all meiotic chromosomes in the germline and to the hermaphrodite X chromosomes in somatic cells; SDC-1, SDC-2, and SDC-3 proteins form a complex and these three proteins…
WBGene00001086	dpy-27	X	X	X	-	CACGAG,CACACG,CATACG	dpy-27 encodes an ATP-binding protein that is a homolog of the SMC4 subunit of mitotic condensin; DPY-27, in combination with other proteins including MIX-1, act as a unit to repress X-linked gene expression during hermaphrodite dosage compensation; in XX oocytes and early embryos, DPY-27 exhibits diffuse nuclear localization, but by the 30-cell stage of embryogenesis, DPY-27 specifically localiz…
WBGene00001088	dpy-30	X	X	X	-	CAACTG	The dpy-30 gene encodes an essential nuclear protein required for hermaphrodite dosage compensation as well as normal male development; DPY-30 is expressed ubiquitously throughout development and can be detected in two different multiprotein complexes: the SDC complex involved in dosage compensation and a second complex containing NOX-1 (a WD repeat-containing protein) and ASH-2 (a trithorax-rela…
WBGene00001089	dre-1	-	X	X	-	CACGAG,CATGCG	dre-1 encodes an ortholog of human FBXO11/PRMT9 (OMIM:607871, associated with vitiligo and otitis media) that is required, in conjunction with DAF-12 and its partners, for global developmental timing of the transistion from larval to adult cell fates; DRE-1 has an N-terminal F-box domain, three central tandem C-terminal CASH domains, and a C-terminal zinc finger; hypomorphic dre-1 mutations are s…
WBGene00001090	drh-1	X	X	X	-	CACGCT,CAACTG,CAGCTG	drh-1 encodes a Dicer-related helicase that contains a DExD/H-box helicase domain; loss of drh-1 activity via RNAi suggests that drh-1 is required, perhaps redundantly with drh-2, for both germline and somatic RNA interference (RNAi); in addition, drh-1 is required, downstream of virus sensing and viral siRNA formation, for antiviral RNAi; DRH-1 interacts in vivo with RDE-4, a double-stranded RNA…
WBGene00001093	drp-1	X	X	X	X	CACGAG	drp-1 encodes a dynamin-related protein, orthologous to Dnm1p in S. cerevisiae and DRP1 in mammals, that is required for severing of the mitochondrial outer membrane during mitochondrial division.
WBGene00001094	dars-1	X	X	X	-	CACCTG	drs-1 encodes a putative aspartyl(D) tRNA synthetase
WBGene00001102	dsh-2	-	X	X	-	CACATG	dsh-2 encodes one of three C. elegans Dishevelled (Dsh) homologs; during embryonic development, dsh-2 functions in the Wnt signaling pathway that specifies endoderm and orients the division axis of the EMS blastomere; dsh-2 is also required for many neuronal cell fate specifications and for asymmetric cell division in the early somatic gonad; dsh-2 is additionally required for proper hypodermal m…
WBGene00001113	dur-1	X	X	-	-	CACGTG	The dur-1 ('Dauer UpRegulated') gene encodes proteins (DUR-1A and DUR-1C) that are predicted to be hydrophilic and heat-resistant, and that might participate in anhydrobiosis; expression of at least one dur-1 transcript is upregulated in dauer larvae and other transcripts may be specifically expressed in dauer larvae.
WBGene00001119	dyf-3	-	X	X	-		dyf-3 encodes an ortholog of zebrafish cluap1 (also qilin, and like PKD2 required to suppress kidney cysts) and human clusterin-associated protein 1 (CLUAP1); DYF-3 is predicted to have two coiled-coil domains; DYF-3 is required for normal assembly of middle and distal ciliary segments, with dyf-3 mutants showing truncated sensory cilia; DYF-3 is required cell-autonomously for dye uptake; dyf-3 i…
WBGene00001130	dyn-1	X	X	X	-	CACGAG,CACGCT,CACACG,CACCTG	dyn-1 encodes the C. elegans ortholog of the dynamin GTPase; dyn-1 activity is required for endocytosis, synaptic vesicle recycling, cytokinesis, and the CED-1 pathway that regulates engulfment and degradation of apoptotic cells; mutations in dyn-1 affect locomotion, egg-laying, defecation, and embryonic development, indicating that dyn-1's endocytic function is required for a number of diverse p…
WBGene00001137	eat-6	X	X	X	-	CAACTG	eat-6 encodes an ortholog of the alpha subunit of a sodium/potassium ATPase, which in turn affects Na+,K(+)-ATPase activity of membranes by affecting the level of the phosphorylated intermediate of the Na+,K(+)-ATPase; EAT-6 affects relaxation of the pharyngeal muscles, fertility (and thus affects feeding); EAT-6 also affects body length, life span, and ASE, ASI and ASJ axonal outgrowth.
WBGene00001145	eat-16	X	X	X	X	CACATG,CACGCG,CACGCT,CACACG,CATACG	The eat-16 gene encodes an RGS protein that affects movement, pharyngeal pumping, egg laying, and synaptic transmission; it genetically interacts with the egl-30 and goa-1 signaling pathways, and is expressed in excitable cells and in the spermatheca.
WBGene00001149	bcat-1	X	X	X	-	CACGTG,CACACG,CAGCTG	bcat-1 encodes a branched-chain amino acid aminotransferase that, by homology, is predicted to catalyze the first reaction in the catabolism of essential branched-chain amino acids such as leucine, isoleucine, and valine; in C. elegans, large-scale RNA-mediated interference (RNAi) screens indicate that bcat-1 activity is required for embryonic and larval development.
WBGene00001151	ech-2	-	X	X	-		ech-2 encodes an enoyl-coenzyme A hydratase, an enzyme involved in mitochondrial beta-oxidation of fatty acids.
WBGene00001153	ech-4	X	X	X	-		acbp-2/ech-4 encodes a highly conserved protein containing a functional acyl-CoA-binding binding domain required for protein stability and ligand binding; previously described as containing an enoyl-CoA hydratase/isomerase (ECH) domain and a predicted N-terminal mitochondrial targeting signal; loss of ACBP-2/ECH-4 function affects B-oxidation of unsaturated fatty acids in vivo; in acbp-2 mutants …
WBGene00001154	ech-5	X	X	X	-	CATGCG,CAACTG,CAAGTG	""
WBGene00001157	ech-8	X	X	-	-		""
WBGene00001160	efk-1	X	X	X	-	CACGTG,CAGCTG,CATCTG	efk-1 encodes a calcium/calmodulin-dependent protein kinase with homology to human elongation factor-2 kinase; expressed in only a few cells in embryos.
WBGene00001161	efl-1	X	X	X	-	CACGAG,CACACG,CATACG	efl-1 encodes a homolog of mammalian E2F that is required for embryonic asymmetry and that functions as a transcriptional repressor; during vulval development, efl-1, a class B synMuv gene, acts with class B synMuv genes dpl-1 and lin-35/Rb to antagonize receptor tyrosine kinase and Ras-mediated signaling; EFL-1 also negatively regulates the G1 to S phase cell cycle transition.
WBGene00001166	eftu-2	-	X	X	-		eftu-2 encodes an elongation factor 2 (EF-2)-like protein; by homology, EFTU-2 is predicted to function as a GTPase required for the elongation step of protein synthesis; loss of eftu-2 activity via large-scale RNAi indicates that eftu-2 is an essential gene required for embryonic development, reproduction, and the overall health of the animal; eftu-2 mRNA is detectable at all stages of C. elegan…
WBGene00001167	eef-2	X	X	X	X	CAAGTG	eef-2 encodes a homolog of translation elongation factor 2 (EF-2), a GTP-binding protein essential for the elongation phase of protein synthesis; eef-2 is required for embryogenesis and vulval morphogenesis, and is expressed during all stages of development, including the dauer larval stage.
WBGene00001168	eef-1A.1	X	X	X	-	CATCTG	eft-3 encodes a translation elongation factor 1-alpha homolog that is required for embryonic viability, fertility, and germline maintenance; the EFT-3 protein sequence is encoded both by eft-3 (F31E3.5) itself but also by R03G5.1.
WBGene00001169	eef-1A.2	X	X	X	X	CACGAG,CACGCG,CACGCT,CACACG,CATACG	eft-4 encodes a translation elongation factor 1-alpha homolog that is required for embryonic viability, fertility, and a normal postembryonic growth rate; eft-4 encodes at least one alternatively spliced coding sequence identical to that of eft-3.
WBGene00001170	egl-1	-	X	-	-	CAGCTG	egl-1 encodes a novel protein that contains a region similar to the BH3 (Bcl-2 homology region 3) domain of mammalian cell death activators; EGL-1 functions as an upstream activator in the general programmed cell death pathway and positively regulates programmed cell death by interacting directly with CED-9 to induce CED-4 release from CED-4/CED-9 complexes and ultimately activate the CED-3 caspa…
WBGene00001178	egl-9	X	X	X	X	CACATG,CACGAG,CACACG	egl-9 encodes a proline hydroxylase; EGL-9 functions in a conserved hypoxia-sensing pathway to negatively regulate HIF-1 (hypoxia inducible factor) by hydroxylating prolyl HIF-1 residues; EGL-9 activity is negatively regulated by its physical association with CYSL-1, a protein with similarity to cysteine synthases that acts to transduce information about the environmental O2 levels through H2S (h…
WBGene00001179	egl-10	X	X	X	-		egl-10 encodes an RGS protein, expressed in neurons, that affects egg laying and negatively regulates GOA-1 (Galpha[o]) signalling; it requires the Gbeta(5) ortholog GPB-2 for this activity, and genetically interacts with the egl-30 and goa-1 signaling pathways.
WBGene00001185	egl-17	-	X	X	-	CACATG,CATGCG,CAAGTG,CACCTG	egl-17 encodes a fibroblast growth factor (FGF)-like protein; egl-17 activity is required for proper migration of the sex myoblasts, the cells that give rise to the egg-laying muscles, from the posterior region of the mid-body to a more central position in the animal, flanking the center of the gonad; egl-17 is expressed in the primary and secondary vulval cell lineages and in cells in the male t…
WBGene00001189	egl-21	-	X	X	-	CACGCG,CAAGTG,CATCTG	egl-21 encodes a putative carboxypeptidase (whose homologs include human enkephalin convertase/carboxypeptidase E); EGL-21 is expressed throughout the nervous system; EGL-21 is required for normal synthesis of FMRFamide-like (FLP) and neuropeptide-like (NLP) peptides, and for normal egg-laying, locomotion, and defecation; EGL-21 promotes acetylcholine release at neuromuscular junctions; egl-21 mu…
WBGene00001196	egl-30	-	X	X	-	CACGCG,CACGCT,CACACG,CAAGTG,CACCTG,CATCTG,CATACG	egl-30 encodes an ortholog of the heterotrimeric G protein alpha subunit Gq (Gq/G11 class) that affects viability, locomotion, egg laying, synaptic transmission, and pharyngeal pumping; it genetically interacts with the goa-1 pathway, and is probably expressed ubiquitously, with highest expression in excitable cells.
WBGene00001209	egl-45	X	X	X	X	CACGCG	egl-45 encodes a homolog of eukaryotic translation initiation factor 3, subunit 10, that affects development of the HSNs that affect egg laying.
WBGene00001214	ego-1	X	X	X	-	CACGTG,CACATG,CACGAG,CACGCG,CACACG,CAACTG,CAGCTG,CATCTG	ego-1 encodes a homolog of RNA-directed RNA polymerase; ego-1 is essential for several aspects of germline development such as proliferation, heterochromatin assembly on unpaired DNA during meiosis, and gametogenesis; ego-1 is also required for RNAi in the germ line; EGO-1 is detected in nuclear extracts.
WBGene00001215	ego-2	X	X	X	-	CATGCG,CAGCTG	ego-2 encodes one of two C. elegans Bro1 domain-containing proteins; during development, EGO-2 functions to positively regulate GLP-1/Notch signaling in the germ line and the embryo, and LIN-12/Notch signaling in the anchor cell-ventral uterine (AC/VU) cell fate decision; in addition, EGO-2 functions to positively regulate spermatogenesis and aspects of somatic development that do not appear to r…
WBGene00001225	eif-3.B	X	X	X	X	CATGCG,CAACTG	""
WBGene00001226	eif-3.C	X	X	X	-	CACGCG,CAAGTG	eif-3.C encodes a putative c subunit of translation initiation factor 3 that is required for fertility and for embryonic osmotic integrity; eif-3.C is orthologous to human EIF3S8 (OMIM:603916) and budding yeast NIP1.
WBGene00001227	eif-3.D	X	X	X	X	CACGCG,CACGCT,CAAGTG	eif-3.D encodes the C. elegans ortholog of the translation initiation factor 3 subunit d (eIF3d/Moe1); by homology, EIF-3.D is predicted to function as part of the eIF3 translation initiation complex but also as part of a Ras-mediated pathway that regulates mitotic spindle formation; in C. elegans, large-scale RNAi screens indicate that eif-3.D is required for embryonic and germline development, …
WBGene00001228	eif-3.E	X	X	X	-	CACGAG	eif-3.E encodes the C. elegans ortholog of the translation initiation factor 3 subunit e (eIF3e/Int-6); by homology, EIF-3.E is predicted to be a component of three different protein complexes, the eIF3 translation initiation factor, the 26S proteasome, and the COP9 signalosome; such association suggests that EIF-3.E may serve as a regulatory factor that coordinates the translational and degradat…
WBGene00001230	eif-3.G	X	X	X	-	CACATG,CACGCG	eif-3.G encodes a homolog of eukaryotic translation initiation factor 3, subunit 4 that affects embryonic viability, fertility, and growth.
WBGene00001231	eif-3.H	X	X	X	-	CACGCG,CAACTG	""
WBGene00001232	eif-3.I	X	X	X	-	CAGCTG	""
WBGene00001234	eif-6	X	X	X	-	CACGCT	eif-6 encodes the C. elegans ortholog of vertebrate anti-association factor eIF6 and Saccharomyces cerevisiae Tif6p; EIF-6 is required for lin-4 miRNA-mediated repression of lin-14 and lin-28 mRNA and protein levels and in addition, is required for normal rates of growth and control of cell division in the germ line; eif-6 is expressed ubiquitously (or nearly so) in somatic larval and adult tissu…
WBGene00001235	elb-1	X	X	X	-	CACGAG,CACGCT,CACACG,CATCTG	elb-1 encodes an Elongin B ortholog required for chromosome condensation and segregation during mitosis and meiotic division II, and also for cell proliferation (probably through degradation of CKI-1); elb-1(RNAi) animals tend to arrest at the second meiotic cell division, with escapers showing many other defects in chromosomal dynamics and cell cycle control such as abnormal pronuclear rotation …
WBGene00001239	elo-1	X	X	X	-		elo-1 encodes a component of C-18 polyunsaturated fatty acid (PUFA) elongase that is required for normal elongation of n-6 and n-3 20-carbon PUFA in vivo; ELO-1 is a condensing enzyme that elongates n-6 and n-7 (and, with less efficiency, n-3) series C18 PUFAs.
WBGene00001240	elo-2	X	X	X	X	CACGAG,CACGCT,CAAGTG,CATCTG	elo-2 encodes a palmitic acid elongase, homologous to polyunsaturated fatty acid (PUFA) elongases such as ELO-1, that is required for normally rapid growth, normally large body size, fertility, and for the quantitative regulation of the ultradian defecation rhythm; the joint action of ELO-2 with ELO-1 is strongly required for 20-carbon PUFA production and for general viability; loss of el-2 activ…
WBGene00001243	elo-5	-	X	X	X	CACATG	The elo-5 gene encodes a paralog of elo-1 and elo-2, each of which encodes a polyunsaturated fatty acid (PUFA) elongase; ELO-5 is required for normally rapid growth and for normal fatty acid composition.
WBGene00001244	elo-6	X	X	X	-	CAAGTG	The elo-6 gene encodes a paralog of elo-1 and elo-2, each of which encodes a polyunsaturated fatty acid (PUFA) elongase; ELO-6 may be required for a normally high growth rate.
WBGene00001258	emb-4	X	X	X	-	CACCTG	emb-4 (also known as mal-2 or sel-6) encodes a nuclear protein orthologous to human AQR/IBP160, an intron-binding spliceosomal 'Aquarius' protein with a helicase-like domain; EMB-4 is required for the loss of PIE-1 and H3meK4 histones from the germline at its Z2/Z3 stage, and thus for the condensation of germline chromatin in Z2/Z3; EMB-4 is also required for normal embryonic and postembryonic de…
WBGene00001259	emb-5	X	X	X	-	CAACTG	emb-5 encodes the C. elegans ortholog of the Spt6 family of RNA polymerase II transcription elongation factors; first identified in screens for temperature-sensitive embryonic lethal mutations, emb-5 is required for the correct timing of the second E (endoderm)-cell division in the early embryo and thus, for normal embryonic gastrulation; in addition, emb-5 activity is required postembryonically …
WBGene00001281	emb-27	X	X	X	-		emb-27 encodes a tetratricopeptide repeat (TPR)-containing protein that is the C. elegans ortholog of the anaphase-promoting complex (APC) subunit APC-6 (CDC16); required maternally and paternally, EMB-27 activity is essential for proper execution of the metaphase-to-anaphase transition during meiosis (both oogenesis and spermatogenesis) and mitosis (during germline proliferation); EMB-27 activit…
WBGene00001303	emo-1	X	X	X	-	CAACTG	emo-1 encodes an ortholog of S. cerevisiae Sec61p gamma subunit, which is required for translocation of secreted and membrane proteins into the endoplasmic reticulum; EMO-1 is required for oogenesis and ovulation.
WBGene00001309	emr-1	X	X	X	-		emr-1 gene encodes a homolog of the human integral nuclear membrane protein emerin ; EMR-1 belongs to a family of proteins sharing the LEM-domain (LAP2-Emerin-MAN1 domain) that are generally conserved in metazoa and bind to lamin; EMR-1, along with another LEM-domain protein, LEM-2 is required for larval development, normal life-span, nuclear envelope and chromatin organization, chromosome segreg…
WBGene00001324	eor-1	-	X	X	-		eor-1 encodes an ortholog of the human BTB/zinc-finger transcription factor PLZF (OMIM:176797), which is is found as a retinoic acid receptor alpha (RARA) fusion in acute promyelocytic leukemia (APL); EOR-1 positively regulates RAS/RAF-mediated signalling during excretory system development, as well as RAS/RAF- and WNT-mediated signalling during P12 fate specification; EOR-1 may function with EOR…
WBGene00001325	eor-2	X	X	X	-	CACATG,CACGCG,CACACG	eor-2 encodes an unfamiliar protein, similar to CG17233 in Drosophila and KIAA1205 in H. sapiens, required for signal transduction by both RAS and Wnt pathways in both excretory system development and P12 fate specification.
WBGene00001329	epn-1	-	X	X	-	CACGTG,CACATG,CACGAG,CACGCG,CACGCT,CATGCG,CAACTG,CAAGTG,CATATG,CATCTG	""
WBGene00001331	erd-2	-	X	-	-	CACGAG	erd-2 encodes a protein with homology to human ER lumen protein retaining receptor 1.
WBGene00001333	erm-1	X	X	X	X	CACGAG	The erm-1 gene encodes an ortholog of the ERM family of cytoskeletal linkers with approximately equal similarity to ezrin, radixin and moesin.
WBGene00001335	erp-1	-	X	X	-	CACGAG,CATACG	erp-1 is homologous to the human gene endophilin B1 (also called SH3GLB1, for SH3 domain GRB2-like endophilin B1).
WBGene00001336	qars-1	-	X	X	X	CACGCG,CAACTG,CAGCTG,CATATG	qars-1 encodes a glutaminyl (Q) tRNA synthetase that affects growth and embryonic and larval viability in large-scale RNAi screens; it is predicted to be mitochondrial.
WBGene00001338	ears-2	X	X	X	-	CACGCT,CAACTG	ers-3 encodes a a glutamine (E)/glutaminyl (Q) tRNA synthetase.
WBGene00001340	etr-1	X	X	X	X	CACGAG,CACACG,CACCTG,CAGCTG,CATATG,CATCTG,CATACG	etr-1 encodes a muscle-specific ELAV-type RNA-binding protein, whose homologs include Drosophila ELAV and human CUG-BINDING PROTEIN (CUGBP1; OMIM:601074); etr-1 function is required for embryonic muscle development, which suggests that ETR-1's homology to CUG-BP (implicated in myotonic dystrophy) might reflect conserved roles in development.
WBGene00001352	evl-14	X	X	X	-	CACGAG,CATCTG	evl-14 encodes a homolog of the yeast sister cohesion protein Pds5p that functions during both mitosis and meiosis and is implicated in the maintenance of sister chromatid cohesion in late prophase, and affects vulval morphology, meiotic germline development, embryonic and larval viability, fertility, and cell divisions in the germ line as well as in vulval and somatic gonad lineages; some of the…
WBGene00001385	far-1	-	X	-	-	CACATG,CAACTG,CAGCTG	far-1 encodes a fatty acid/retinol binding protein; expressed throughout development with highest expression levels in L3 stage larvae and in adult males.
WBGene00001386	far-2	-	X	-	-	CACATG,CAACTG,CAGCTG	far-2 encodes a protein similar to a class of secreted fatty acid and retinol-binding proteins expressed in parasitic nematodes and secreted in the surrounding tissues of the host; expressed in body wall muscle and vulval cells of adult hermaphrodites, and transcript levels progressively increase during development.
WBGene00001390	far-6	-	X	-	-	CACATG	""
WBGene00001391	far-7	X	X	-	-	CAAGTG	""
WBGene00001397	fat-5	X	X	X	-	CATCTG	fat-5 encodes a delta-9 fatty acid desaturase that is predicted to be mitochondrial; when expressed heterologously in S. cerevisiae, FAT-5 rescues the fatty acid auxotrophy of the yeast delta-9 desaturase mutant ole1.
WBGene00001398	fat-6	-	X	X	X	CACGAG,CAGCTG	fat-6 encodes a delta-9 fatty acid desaturase that is predicted to be mitochondrial.
WBGene00001404	fbp-1	-	X	X	-	CAAGTG	fbp-1 encodes fructose 1,6-bisphosphatase, a gluconeogenic enzyme that catalyzes the hydrolysis of fructose 1,6-bisphosphate to fructose 6-phosphate and inorganic phosphate in a reaction that reverses the third enzymatic step of glycolysis; FBP-1 is orthologous to human FBP1 (OMIM:229700, mutated in FBP deficiency).
WBGene00001406	fce-2	X	X	X	-	CATGCG,CAACTG,CATCTG	fce-2 encodes an ortholog of 'farnesylated-proteins converting enzyme 2' (FACE-2), and thus probably enables post-translational processing of proteins (such as LET-60/RAS) carrying a C-terminal CaaX motif; FCE-2 protein probably accounts for the tosylphenylalanylchloromethane-sensitive, EDTA-insensitive component of CaaX-proteolytic activity in membrane extracts from C. elegans; FCE-2 can cleave …
WBGene00001411	fem-1	X	X	X	-	CACGAG	The fem-1 gene encodes an ankyrin repeat-containing protein orthologous to human FEM1A and is required for masculinization of germline and somatic tissues; FEM-1 is widely expressed and functions as a second messenger in the sex determination pathway, connecting the membrane protein TRA-2A to the transcription factor TRA-1A which it negatively regulates; FEM-1 may also play a role in apoptosis, a…
WBGene00001412	fem-2	X	X	X	-	CATGCG	fem-2 encodes a protein phosphatase 2C; a CB5161 ortholog of fem-2, Cbn-fem-2, has been isolated from the sibling Caenorhabditis species CB5161.
WBGene00001413	fem-3	X	X	X	-	CAACTG	fem-3 encodes a novel protein that promotes male development in all tissues.
WBGene00001423	fib-1	X	X	X	-	CACGAG,CACGCT,CAAGTG,CACCTG,CATATG,CATACG	fib-1 encodes the C. elegans ortholog of fibrillarin and Saccharomyces cerevisiae Nop1p, an essential component of the U3 SnoRNP; FIB-1 localizes to the nucleolus.
WBGene00001426	fkb-1	X	X	X	-		fkb-1 encodes a homolog of mouse FK506-binding protein 2.
WBGene00001427	fkb-2	X	X	X	-	CATGCG	fkb-2 encodes a peptidylprolyl cis/trans isomerase homologous to the mammalian FK506 immunosuppressant-binding protein 1A (FKBP1A, OMIM:186945, mutations associated with myocardial noncompaction); by homology, FKB-2 could function in a number of processes including protein folding, signal transduction, and regulation of muscle contraction; however, the precise role of FKB-2 in C. elegans developm…
WBGene00001430	fkb-5	X	X	-	-		fkb-5 encodes a peptidyl-prolyl cis-trans isomerase (PPIase) that is one of eight FK506 binding proteins encoded by the C. elegans genome; although fkb-5 single mutants show no obvious defects, animals doubly and triply mutant for fkb-5 and other FKB secretory pathway mutants display synthetic, cold-sensitive body morphology and molting defects as well as L1 larval lethality; an fkb-5::lacZ repor…
WBGene00001431	fkb-6	X	X	X	-	CACGCG,CAAGTG	fkb-6 encodes a peptidyl-prolyl cis-trans isomerase that is most closely related to mammalian FK506-binding protein 4; loss of fkb-6 activity via large-scale RNAi screens indicates that fkb-6 is required fro embryonic and vulval development.
WBGene00001443	fli-1	-	X	X	-	CACGCG	fli-1 encodes a protein with an N-terminal amphipathic leucine-rich region and gelsolin repeats that is orthologous to Drosophila and human Flightless I; FLI-1 can interact with human Ha-Ras and human actin in vitro; fli-1 mRNA levels are highest in embryos.
WBGene00001477	fmo-2	X	X	X	-	CACGTG,CACATG,CACGAG,CACGCT,CAAGTG	fmo-2 encodes a flavin-containing monoxygenase homologous to human FMO1, FMO2, and FMO3 (OMIM:602079, mutated in trimethylaminuria).
WBGene00001478	fmo-3	X	X	-	-		fmo-3 encodes a flavin-containing monoxygenase homologous to human FMO1, FMO2, and FMO3 (OMIM:602079, mutated in trimethylaminuria).
WBGene00001480	fmo-5	X	X	X	-	CACGAG,CACACG	fmo-5 encodes a flavin-containing monoxygenase homologous to human FMO1, FMO2, and FMO3 (OMIM:602079, mutated in trimethylaminuria).
WBGene00001493	frm-7	-	X	X	-	CACGTG	""
WBGene00001496	frm-10	X	X	X	-	CACGCG,CAAGTG,CATCTG	frm-10 encodes a protein that contains an N-terminal FERM (Band 4.1-ezrin-radixin-moesin) domain; by homology, FRM-10 is predicted to function as a membrane-cytoskeleton linker protein that plays a role in cell adhesion, migration, or organization of cell surface structures; however, as loss of frm-10 activity via large-scale RNAi screens does not result in any obvious abnormalities, the precise …
WBGene00001500	ftn-1	X	X	X	X	CACATG,CACGCG,CACACG	ftn-1 encodes one of two C. elegans ferritin heavy chain homologs; ftn-1 activity is essential for normal lifespan under iron stress conditions and, in addition, has been reported to be essential for embryogenesis; an ftn-1::gfp reporter is expressed in the intestine at all stages of development and its expression, as well as that of ftn-1 mRNA, increases under iron stress conditions and in the b…
WBGene00001501	ftn-2	X	X	X	-		ftn-2 encodes one of two C. elegans ferritin heavy chain homologs; loss of ftn-2 activity via deletion mutation results in slightly lower brood sizes and, under iron stress conditions, slightly faster growth from the L4 to adult stage of development, and slightly reduced lifespan; an ftn-2::gfp reporter fusion is expressed in diverse tissues, including the pharynx, intestine, and hypodermis, and …
WBGene00001502	ftt-2	-	X	X	X	CACGAG,CATGCG,CATACG	ftt-2 encodes a 14-3-3 protein; FTT-2 is required for regulating the localization of the product of F13E6.4, a Yes-associated protein (Yap) homolog, between the cytoplasm and the nucleus.
WBGene00001503	fum-1	X	X	X	-	CACGTG,CACGAG,CACGCT,CAACTG	fum-1 is orthologous to human FUMARASE (FH; OMIM:136850), which when mutated leads to fumarase deficiency; FUM-1A and FUM-1B are predicted to be mitochondrial.
WBGene00001508	fut-8	-	X	-	-	CACGTG,CACACG,CACCTG	fut-8 encodes a core alpha 1,6-fucosyltransferase; characterization of a recombinant form of the protein that contains the catalytic region of FUT-8 reveals a sustrate requirement for unsubstituted nonreducing terminal GlcNAc residues.
WBGene00001510	fzr-1	X	X	X	-		fzr-1 encodes a WD repeat-containing protein homologous to Cdh1/Hct1/FZR (OMIM:603619), a regulatory subunit of the anaphase-promoting complex/cyclosome (APC/C) required for anaphase initiation and exit from mitosis; FZR-1 is required for fertility, and also functions redundantly with lin-35/Rb to for normal embryogensis and control of postembryonic cell proliferation; FZR-1 probably regulates th…
WBGene00001511	fzy-1	X	X	X	X	CAACTG	fzy-1 encodes an ortholog of S. cerevisiae Cdc20p that is required for the metaphase-to-anaphase transition, the deposition of extra meiotic chromosomes to polar bodies, and postembryonic vulval development; on the basis of orthology, FZY-1 is predicted to regulate anaphase-promoting complex (APC); FZY-1 protein is found in early embryonic cells at prometaphase and metaphase of mitosis and meiosi…
WBGene00001513	gad-1	X	X	X	X		The gad-1 gene encodes a WD repeat-containing protein that is required maternally for gastrulation initiation during early embryogenesis by regulating the division timing, spindle orientation, and subsequent inward migration of the two gut precusor (E) cells at the 26-cell stage.
WBGene00001514	xnd-1	X	X	X	-	CACGCG,CATGCG,CAAGTG	""
WBGene00001523	gbh-2	X	X	X	-	CATATG	gbh-2 encodes an ortholog of human gamma butyrobetaine hydroxilase 2 involved in carnitine biosynthesis; RNA interference of gbh-2 results in malformation of the gonad and accumulation of fat in the pseudocoelomic cavity and in intestinal cells; the GBH-2-GFP fusion protein is predominantly expressed in intestinal cells from early embryogenesis.
WBGene00001537	gcy-11	-	X	X	-	CACATG,CAACTG,CAAGTG,CAGCTG,CATATG	""
WBGene00001553	gcy-33	X	X	X	X	CACATG,CACGCG,CATGCG	gcy-33 encodes a soluble guanylate cyclase beta subunit; GCY-33 activity is required in the ciliated BAG head sensory neurons to sense decreases in O2 levels and effect corresponding behavioral changes; a gcy-33::GFP reporter is expressed in the BAG neurons; biochemical characterization of chimeric molecules containing the GCY-33 N-terminal H-NOX domain fused to the rat beta1 guanylate cyclase in…
WBGene00001555	gcy-35	-	X	X	-	CACACG,CAAGTG	gcy-35 encodes a soluble guanylyl cyclase; GCY-35 activity is required for regulation of aggregation, aerotaxis, aerokinesis, gustatory plasticity, and innate immunity; GCY-35 activity is also required in the URX sensory neurons to sense increases in O2 levels and effect corresponding behavioral changes; gcy-35::gfp reporter fusions are expressed in a number of neurons, including the AQR, PQR, an…
WBGene00001558	gdi-1	X	X	X	X	CACGTG,CACGAG,CACACG,CAACTG,CAAGTG,CAGCTG,CATCTG	gdi-1 encodes a member of the Rab GDP dissociation inhibitor (GDI) family with high similarity to Drosophila Gdi; expressed around the pharyngeal, vulval, and tail regions.
WBGene00001561	gei-4	-	X	X	-	CACGTG,CACCTG	gei-4 encodes a protein with a coiled-coil domain (predicted to mediate protein-protein interactions), an internal repeat of 69 residues (covering residues 134-202, 203-265, and 266-328 of W07B3.2a), and a glutamine/asparagine-rich domain; GEI-4 is paralogous to Y50D7A.8 and Y59C2A.3, physically interacts with GEX-2, and is required for embryonic viability, fertility, and vulval morphogenesis; GE…
WBGene00001562	lin-66	X	X	X	-	CACATG,CACGCT,CACACG,CAAGTG,CATACG	lin-66 encodes an unfamiliar protein, with visible homologs only in nematodes, that was identified in screens for molecules that interact with GEX-3, a homolog of mammalian protein ligands of the small GTPase Rac1, that is essential for ventral enclosure during embryonic development; LIN-66 is expressed in body wall and vulval muscles, and is also detected in the intestine, neurons, and probably …
WBGene00001563	gei-6	X	X	X	-	CACGCT	""
WBGene00001564	icl-1	X	X	X	X	CACGTG,CACATG,CACGAG,CACGCG,CACGCT,CACACG,CAACTG,CAAGTG,CACCTG,CATATG,CATCTG,CATACG	icl-1 encodes a predicted isocitrate lyase/malate synthase, an enzyme known to function in the glyoxylate cycle; ICL-1 was identified in a screen for proteins that interact with GEX-3, a homolog of human HEM-2 which is required for embryonic development; ICL-1 is required for embryonic morphogenesis and appears to act downstream of DAF-16 to influence lifespan.
WBGene00001565	gei-8	-	X	X	-	CACATG,CAACTG	gei-8 encodes a novel protein highly similar to C. briggsae BP:CBP04038 that contains a glutamine/asparagine (Q/N)-rich ('prion') domain (by the algorithm of Michelitsch and Weissman) and two myb-like DNA-binding domains; interacts with GEX-3 in yeast two-hybrid assays.
WBGene00001566	acdh-13	X	X	X	-	CACGAG,CAAGTG,CATCTG	gei-9 encodes a protein containing a putative acyl-CoA dehydrogenase domain; interacts with GEX-3 in yeast two-hybrid assays.
WBGene00001568	gei-11	X	X	X	-	CACGTG,CACGCT,CAAGTG	gei-11 encodes a protein that contains Myb DNA-binding domains and is homologous to mammalian SNAPC4, required for RNA polymerase II and III transcription of snRNA genes; GEI-11 is required for ventral enclosure during embryonic development, as well as for normal rates of postembryonic growth; GEI-11 interacts with GEX-3, a homolog of mammalian protein ligands of the small GTPase Rac1 that is als…
WBGene00001571	gei-14	-	X	X	-	CACATG,CACGCG,CATGCG,CATATG	gei-14 encodes a novel protein that interacts with GEX-3 in yeast two-hybrid assays.
WBGene00001578	ges-1	X	X	X	X	CACGTG	ges-1 encodes a gut-specific type B carboxylesterase; by homology, GES-1 hydrolyzes carboxylic ester substrates to yield an alcohol and a carboxylic anion, however, loss of GES-1 activity via mutation or RNAi does not result in any obvious abnormalities; GES-1 is expressed solely in the intestinal, or E, lineage from the 4 E-cell stage of gut development through adulthood; GES-1 contains a C-term…
WBGene00001579	gex-2	-	X	X	-	CAGCTG,CATCTG	The gex-2 gene encodes a homolog of p140/Sra-1, a mammalian protein ligand of the small GTPase Rac1; gex-2 is required for tissue morphogenesis and cell migrations.
WBGene00001580	gex-3	-	X	X	-	CACCTG	The gex-3 gene encodes a homolog of NAP1/NCKAP1, a mammalian protein ligand of the small GTPase Rac1, and of Drosophila HEM2/NAP1/KETTE; gex-3 is required for tissue morphogenesis and cell migrations; in gex-3 mutants, cells differentiate properly but fail to become organized.
WBGene00001583	gfi-3	X	X	X	-	CACGAG,CATCTG	gfi-3 is also known as apc-5, encoding a distant homolog of the human anaphase promoting complex subunit APC5, but is most closely related to its C. elegans paralog Y66D12A.17; gfi-3(RNAi) animals are generally unable to progress through meiotic divisions; initially they produce reduced numbers of viable embryos mixed with inviable embryos, but then show severe germline maintenance defects and be…
WBGene00001584	nrde-4	X	X	X	-		nrde-4 encodes a novel protein conserved amongst nematodes; NRDE-4 plays a key role in the nuclear RNAi pathway and chromatin regulation; NRDE-4 is required for silencing nuclear localized RNAs and linking small RNAs to transcription inhibition and histone H3K9 methylation; in regulating gene expression, NRDE-4 functions downstream of NRDE-1, NRDE-2, and NRDE-3 pre-mRNA interactions; NRDE-4 has a…
WBGene00001585	gfl-1	X	X	X	-	CACGTG	gfl-1 encodes an ortholog of human GLIOMA-AMPLIFIED SEQUENCE-41 (GAS41; OMIM:602116, found in increased copy number in low-grade glioma); loss of GLF-1, which is predicted to associate with chromatin, results in potent suppression of the RNA interference (RNAi) mechanism; GLF-1 is also similar to the transcription factors (yeast and human) AF-9 and human ENL, and thus may represent a novel class …
WBGene00001591	glc-1	-	X	-	-	CACATG,CAACTG	glc-1 encodes the alpha subunit of a glutamate-gated chloride channel and forms a functional channel in Xenopus oocytes; mutations genetically interact with avr-14 and avr-15 mutations such that triple mutants exhibit high level resistance to ivermectin.
WBGene00001597	gld-3	X	X	X	-		gld-3 encodes two KH domain-containing RNA-binding proteins, GLD-3L and GLD-3S, that are homologous to Drosophila Bicaudal-C; gld-3 activity is required for two aspects of germ line development: the sperm/oocyte and mitosis/meiosis decisions; in regulating the sperm/oocyte switch, GLD-3L acts by binding and negatively regulating FBF's regulatory interaction with the fem-3 3'UTR; in regulating the…
WBGene00001604	gln-3	X	X	X	-	CACGTG,CACATG,CACGAG,CACGCT,CATGCG,CACACG,CAACTG,CAAGTG,CACCTG,CATCTG,CATACG	""
WBGene00001607	gln-6	-	X	-	-		""
WBGene00001617	glr-6	X	X	X	-	CACATG	glr-6 encodes a putative non-NMDA ionotropic glutamate receptor subunit, most closely related to GLR-5, possibly of the kainate subfamily; glr-6 (along with glr-3) is expressed in only one cell type, the thermosensory interneuron RIA, from near hatching onward to adulthood.
WBGene00001632	gly-7	X	X	X	-	CACATG,CACGCG	gly-7 encodes an N-acetylgalactosaminyltransferase that exhibits activity when expressed in COS7 cells.
WBGene00001635	gly-10	-	X	X	-	CACCTG,CATCTG	""
WBGene00001637	gly-12	X	X	X	-	CACGAG,CACGCT,CAGCTG	gly-12 encodes an experimentally verified UDP-N-acetylglucosamine alpha-3-D-mannoside beta-1,2-N-acetylglucosaminyltransferase I (GnT I), expressed throughout development in many cell types; a deletion allele of gly-12 is phenotypically normal even as a double or triple mutant with gly-13 and gly-14.
WBGene00001638	gly-13	X	X	X	-	CACGCT,CATGCG,CAACTG	gly-13 encodes an experimentally verified UDP-N-acetylglucosamine alpha-3-D-mannoside beta-1,2-N-acetylglucosaminyltransferase I (GnT I), that is the primary GnT I enzyme in vivo, and that can act on unusual substrates; gly-13 is expressed throughout development in many cell types; a deletion allele of gly-13 is partially lethal with survivors displaying severe morphological and behavioral defect…
WBGene00001646	gna-1	X	X	X	-	CACGCG,CAACTG,CAAGTG,CAGCTG	gna-1 encodes one of two C. elegans glucosamine 6-phosphate N-acetyltransferases (GNAs); by homology, GNA-1 is predicted to be required for the formation of UDP-N-acetylglucosamine, a substrate in chitin synthesis, Golgi and cytoplasmic glycosylation, and GPI anchoring; gna-1, like chs-2, is expressed pharyngeally rather than in germline, and (unlike its paralog gna-2) does not have an osmoticall…
WBGene00001649	gob-1	X	X	X	X	CACATG,CATACG	gob-1 encodes an experimentally confirmed trehalose-6-phosphatase, which belongs to the HAD-like hydrolase superfamily; heat-shock induction of transgenic ELT-2 causes ectopic expression of gob-1; gob-1 first has ELT-2-dependent expression in the 8E cell stage of embryonic intestine, but later is expressed more widely; gob-1 mutants are lethal as early larvae, at least partly because of their int…
WBGene00001653	gon-4	X	X	X	-		gon-4 encodes a large (1336-residue), unfamiliar, acidic (20% acidic residues and pI of 4.4), nuclear protein directly required for gonadogenesis in both sexes and, indirectly, for proper germ line and vulval development; gon-4 is expressed (and functionally required) in somatic gonadal cells during early gonadal development; while Z1 and Z4 (the somatic gonad precursor cells) appear to be specif…
WBGene00001669	gpa-7	-	X	X	-	CACATG,CATGCG,CACACG,CAAGTG,CATCTG	gpa-7 encodes a member of the G protein alpha subunit family of heterotrimeric GTPases that affects egg laying and response to water- soluble odorants; it is expressed in excitable cells.
WBGene00001671	gpa-9	X	X	X	-		gpa-9 encodes a member of the G protein alpha subunit family of heterotrimeric GTPases; it is expressed in ASJ, PHB, PVQ, pharyngeal muscle, and the spermatheca.
WBGene00001679	gpb-1	-	X	X	-	CACATG,CACGCT,CACACG,CACCTG,CATATG,CATCTG	gpb-1 encodes a heterotrimeric G protein beta subunit that is required during embryonic development for the proper orientation of the mitotic spindle during early cell divisions and thus affects the orientation of early cell division axes, and is also required for larval viability, negatively regulates locomotion and egg-laying, and may affect germline development and osmotic balance; expressed i…
WBGene00001680	gpb-2	-	X	X	-	CACATG	gpb-2 encodes an ortholog of Gbeta(5), that is dispensable for viability, but required for normal egg-laying, locomotion, and pharyngeal pumping; GBP-2 may regulate the interaction between the GOA-1 and EGL-30 signaling pathways based on genetic analysis; gpb-2 is expressed throughout development in the nervous system and in muscle, and expression is dependent upon expression of both EAT-16 and E…
WBGene00001682	gpc-2	X	X	X	-		gpc-2 encodes one of two C. elegans heterotrimeric G protein gamma subunits; gpc-2 is required, along with its partner GPB-1, a G protein beta subunit, for proper mitotic spindle positioning and orientation during early embryonic cell divisions; to date, GPC-2 expression has been reported in electrically excitable cells (all neurons and muscles).
WBGene00001684	gpd-2	-	X	X	X	CACATG,CACGAG,CACACG,CAACTG,CACCTG,CATCTG	gpd-2 encodes one of four C. elegans glyceraldehyde-3-phosphate dehydrogenases (GAPDHs); by homology, GPD-2 is predicted to reversibly catalyze the oxidation and phosphorylation of glyceraldehyde-3-phosphate to 1,3-diphosphoglycerate during glycolysis; in C. elegans, GPD-2 and GPD-3 constitute the major GAPDH isoenzymes and are expressed at highest levels during postembryonic development, primari…
WBGene00001685	gpd-3	-	X	X	X	CACGAG,CAAGTG,CAGCTG	gpd-3 encodes a predicted glyceraldehyde 3-phosphate dehydrogenase that affects embryonic viability; GPD-3 interacts with LIN-2 in two-hybrid assays.
WBGene00001688	gpr-1	-	X	X	-		gpr-1 encodes an extremely similar (97% identity) paralog of GPR-2; GPR-1 (and GPR-2) proteins have two N-terminal tetratricopeptide-like motifs and a C-terminal GoLoco/GPR (G protein regulatory) motif, the latter of which has also been found in mammalian AGS3 and Drosophila Pins; GPR-1 is required for normally asymmetrical cleavage of one-cell embryos; GPR-1 and GPR-2 form a high molecular weigh…
WBGene00001689	gpr-2	X	X	X	-	CACGCG	gpr-2 encodes a protein containing a GPR (G Protein Regulator)/GoLoco motif characteristic of guanine nucleotide exchange factors specific for G-alpha GTPases; GPR-2 appears to function redundantly during early embryogenesis and germ-line development to regulate chromosome and spindle movements during cell division; GPR-2 likely acts as a positive regulator of G protein signaling and specifically…
WBGene00001708	grk-1	-	X	X	-	CACATG,CACGAG,CACGCG,CACACG,CAACTG,CAAGTG,CATCTG	grk-1 encodes a serine/threonine protein kinase that is most closely related to G protein-coupled receptor (GPCR) kinases.
WBGene00001720	grl-11	-	X	X	-	CAACTG,CATCTG	grl-11 encodes a hedgehog-like protein, with an N-terminal signal sequence and a C-terminal Ground-like (Grl) domain; GRL-11 is expressed in larval pharynx; the Grl domain is predicted to form a cysteine-crosslinked protein involved in intercellular signalling, and it has subtle similarity to the N-terminal Hedge domain of HEDGEHOG proteins.
WBGene00001743	grp-1	-	X	X	-	CATATG	""
WBGene00001745	gsa-1	X	X	X	X	CACGAG,CACGCG,CATGCG,CACACG	The gsa-1 gene encodes a Gs alpha subunit of heterotrimeric G proteins which affects L1 larval stage viability, movement, and egg laying; it is genetically upstream of sgs-1 with respect to neuronal degeneration, as defined by gain-of-function analysis, and is expressed in excitable cells.
WBGene00001747	gsp-1	X	X	X	-	CACGTG,CACATG,CATGCG,CAACTG,CAAGTG,CAGCTG	""
WBGene00001748	gsp-2	-	X	X	-		""
WBGene00001749	gst-1	-	X	X	-	CAAGTG	gst-1 encodes a putative glutathione S-transferase of the pi class; GST-1 is required for sperm to normally migrate towards a PUFA-based signal exuded by oocytes; gst-1(RNAi) hermaphrodites are infertile, both through aberrant loss of their own sperm and through failure of males to effectively inseminate them.
WBGene00001753	gst-5	X	X	X	X	CACCTG	gst-5 encodes a glutathione-S-transferase that inhibits CEP-1- and HUS-1-dependent germline apoptosis, as do BMK-1, RAD-50, and RAD-51.
WBGene00001755	gst-7	X	X	X	X	CAGCTG	gst-7 encodes a predicted glutathione S-transferase.
WBGene00001757	gst-9	X	X	X	-		gst-9 encodes a predicted glutathione S-transferase; by homology, GST-9 is predicted to play a role in the detoxification of environmental toxins and xenobiotics by transferring glutathione to reactive electrophilic compounds; however, as loss of gst-9 activity via large-scale RNAi screens does not result in any obvious abnormalities, the precise role of GST-9 in C. elegans development and/or beh…
WBGene00001760	gst-12	X	X	-	-		""
WBGene00001767	gst-19	X	X	X	-		""
WBGene00001768	gst-20	X	X	X	-	CACGTG,CAACTG	""
WBGene00001772	gst-24	X	X	X	X		""
WBGene00001775	gst-27	X	X	X	-	CACGCG,CAAGTG,CAGCTG	""
WBGene00001776	gst-28	X	X	X	-	CACGTG,CACGAG,CACACG,CAACTG	""
WBGene00001779	gst-31	X	X	X	-	CAAGTG	""
WBGene00001781	gst-33	X	X	X	-		""
WBGene00001786	gst-38	-	X	X	-	CACGTG,CACACG,CAACTG	gst-38 encodes a glutathione-S-transferase; gst-38 is predicted to function as a phase II detoxification enzyme and its expression is altered in response to stress; a GST-38::GFP reporter is expressed in the intestine.
WBGene00001790	gst-42	X	X	X	-	CACGTG,CACACG,CATATG	gst-42 is orthologous to the human gene GLUTATHIONE TRANSFERASE ZETA-1 (also known as MALEYLACETOACETATE ISOMERASE; GSTZ1; OMIM:603758), which when mutated is thought to lead to a variety of type I tyrosinemia.
WBGene00001791	gst-43	X	X	X	-		""
WBGene00001792	gst-44	-	X	X	-	CACATG,CAACTG	gst-44 encodes a putative omega-class glutathione transferase (GST; EC 2.5.1.18) which, like its paralog GSTO-1, might have thiol oxidoreductase and dehydroascorbate reductase activity; GST-44 is expressed in excretory cell cytoplasm; other GST-44 paralogs include C02D5.3 and K10F12.4; GST-44 has no obvious function in mass RNAi assays.
WBGene00001793	gsy-1	X	X	X	-	CACGTG,CACGAG,CATGCG,CAAGTG	gsy-1 is orthologous to the human gene GLYCOGEN SYNTHASE 1 (GYS1; OMIM:138570); deficiencies of GYS1 may be associated with susceptibility to type 2 diabetes.
WBGene00001794	gta-1	-	X	-	-	CACGTG,CAACTG,CAAGTG	The gta-1 gene encodes an ortholog of the human gene GABAT, which when mutated leads to GABA-transaminase deficiency (OMIM:137150).
WBGene00001808	gut-2	X	X	X	-	CAAGTG	gut-2 encodes a member of the Sm protein family with highest similarity to human U6 snRNA-associated Sm-like protein, LSm2, that affects embryonic viability.
WBGene00001812	haf-2	X	X	X	-	CAAGTG	haf-2 encodes a predicted transmembrane protein of the ATP-binding cassette (ABC) transporter superfamily; by homology, HAF-2 is proposed to function in ATP-dependent transport of molecules across plasma and intracellular membranes.
WBGene00001813	haf-3	X	X	X	-		haf-3 encodes a member of the ABC transporter family with highest similarity to human ABCB10.
WBGene00001814	haf-4	X	X	X	-		haf-4 encodes a half-molecular ATP-binding cassette (ABC) transporter; haf-4 activity is required in embryos and adults for formation of birefringent material in gut granules, lysosome-related fat storage organelles.
WBGene00001816	haf-6	X	X	X	-	CAAGTG	haf-6 encodes a half-molecule ATP-binding cassette (ABC) transporter; haf-6 activity is required for efficient RNA interference (RNAi) of genes expressed in the germline and intestine; antibody staining reveals that HAF-6 is expressed in germline and intestinal tissues; in the intestine, HAF-6 colocalizes with an endoplasmic reticulum (ER) protein and in the germline, HAF-6 localization additiona…
WBGene00001817	haf-7	-	X	X	-		""
WBGene00001819	haf-9	X	X	X	-		haf-9 is orthologous to the human gene ATP-BINDING CASSETTE, SUB-FAMILY B (MDR/TAP), MEMBER 3 (TAP2; OMIM:170261), which when mutated leads to disease.
WBGene00001827	hcf-1	-	X	X	X		hcf-1 encodes the C. elegans ortholog of human host cell factor (HCF-1), a transcriptional regulator that associates with histone modification enzymes and plays a role in cell cycle progression; in C. elegans, hcf-1 plays a role in regulation of cell division and mitotic histone modification; in addition, HCF-1 functions in determination of adult lifespan as a negative regulator of DAF-16, with w…
WBGene00001829	hcp-1	-	X	X	-	CACATG,CACGCG,CAAGTG	hcp-1 encodes a homolog of the mammalian centromere protein-F (CENP-F) and is involved in mitotic chromosome segregation; hcp-1 functions in an ordered pathway consisting of two other CENP proteins encoded by hcp-3 and hcp-4 to control assembly of the kinetochore; hcp-1 localization to the kinetochore is dependent on hcp-3 and hcp-4.
WBGene00001830	hcp-2	-	X	X	-		""
WBGene00001831	hcp-3	X	X	X	-	CACGCT,CAGCTG	The hcp-3 gene encodes a centromere protein (CENP)-A homolog required for kinetochore function; inactivation of hcp-3 in one-cell embryos by RNAi causes a complete loss of kinetochores, with total failure of chromosomes to segregate properly during mitosis, to recruit components to the kinetochore other than HCP-3, or to assemble a stable mitotic spindle; in addition, HCP-4 fails to localize prop…
WBGene00001832	hcp-4	X	X	X	-		The hcp-4 gene encodes a centromere protein (CENP)-C homolog, holocentric protein (HCP)-4.
WBGene00001833	hcp-6	X	X	X	-		hcp-6 encodes a HEAT motif-containing protein that displays similarity to the XCAP-D2/CNAP1/Cnd1/YCS4 family of proteins that are homologous to the condensin complex subunit 1; HCP-6 activity is required during mitosis for some aspects of mitotic chromosome condensation, attachment of microtubules to kinetochores, mitotic chromosome alignment, and mitotic sister chromatid segregation; during inte…
WBGene00001840	hel-1	X	X	X	X	CACGTG,CACACG,CACCTG,CAGCTG,CATACG	hel-1 encodes an ortholog of human 56-kD U2AF65 associated protein (UAP56) that is required for exporting mRNAs from the nucleus; unlike animals with RNAi against several other splicing factors, hel-1(RNAi) animals fail to export transgenic GFP mRNA from the nucleus; conversely, hel-1 overexpression is lethal, with failed transgene expression as well.
WBGene00001843	hgo-1	X	X	X	-	CACGTG,CATCTG	hgo-1 encodes a putative homogentisate 1,2-dioxygenase, orthologous to human HGD (OMIM:607474, mutated in alkaptonuria), that is required for normal resistance to hypertonic stress; HGO-1 is expressed in larval and adult hypodermis and intestine, and in larval pharynx; HGO-1 is required for the tyrosinemic phenotype of K10C2.4(RNAi) animals.
WBGene00001851	hif-1	X	X	-	X	CACATG,CAACTG,CACCTG	hif-1 encodes an ortholog of the mammalian hypoxia-induced factor HIF-1, and is required for survival in hypoxic environments (1% oxygen) that have no effect on wild-type C. elegans.
WBGene00001853	hil-2	-	X	X	-	CACGAG,CAAGTG	""
WBGene00001858	hil-7	-	X	X	-	CACGAG,CAACTG,CAGCTG,CATCTG	hil-7 encodes an H1 linker histone.
WBGene00001869	him-10	X	X	X	-	CACATG,CAACTG,CATATG	him-10 encodes a coiled coil protein that is structurally related to the Nuf2 kinetochore proteins of Schizosaccharaomyces pombe, Saccharomyces cerevisiae, and humans; in C. elegans, him-10 activity is essential for the proper structure and function of mitotic and meiotic kinetochores and thus, for proper attachment and segregation of chromosomes during mitosis and meiosis; during mitosis, HIM-10…
WBGene00001874	him-17	X	X	X	-	CACGCG	him-17 encodes a protein with no obvious non-nematode homologs that localizes to chromatin in germline nuclei, and that is required for double-stranded break (DSB) formation, chiasmata, crossovers, and genetic recombination during meiosis, but is dispensable for homolog pairing and synapsis, spo-11 germline transcription, or the conversion of DSBs into chiasmata; HIM-17 is also required for norma…
WBGene00001879	his-5	X	X	X	-	CAACTG	his-5 encodes an H4 histone.
WBGene00001880	his-6	X	X	X	-	CAACTG	his-6 encodes an H3 histone.
WBGene00001898	his-24	X	X	X	-	CAAGTG,CATCTG	his-24 encodes one of eight C. elegans H1 linker histones; HIS-24, along with the histone deacetylase SIR-2.1 and the Enhancer of zeste E(Z) ortholog MES-2, plays a key role in heterochromatin regulation and thus, in regulation of fertility and embryonic development; specifically, HIS-24 and SIR-2.1 are essential for maintenance of the histone H3K27me3 mark at subtelomeric regions in the C. elega…
WBGene00001905	his-31	-	X	X	-	CACATG,CAGCTG	his-31 encodes an H4 histone; his-31 is contained within the histone gene cluster HIS5.
WBGene00001906	his-32	-	X	X	-	CACATG,CAGCTG	his-32 encodes an H3 histone; by homology, HIS-32 is predicted to function as a nucleosome component required for packaging of DNA into chromatin; his-32 is a replication-dependent histone locus that resides in the HIS5 cluster on chromosome IV.
WBGene00001909	his-35	X	X	X	-	CACATG,CACGAG,CACGCG,CATGCG,CACACG,CAACTG,CATATG,CATCTG	his-35 encodes an H2A histone.
WBGene00001910	""	X	X	X	-	CACATG,CACGAG,CACGCG,CATGCG,CACACG,CAACTG,CATATG,CATCTG	his-36 encodes an UNSPECIFIED histone.
WBGene00001911	his-37	X	X	X	-	CACATG,CACGAG,CATATG,CATCTG	his-37 encodes an H4 histone.
WBGene00001915	his-41	-	X	X	-	CACGCG,CATGCG,CACACG,CAACTG	his-41 encodes an H2B histone.
WBGene00001935	his-61	X	X	X	-		his-61 encodes an H2A histone.
WBGene00001936	his-62	X	X	X	-		his-62 encodes an H2B histone.
WBGene00001941	his-67	X	X	X	-	CACGCT,CATCTG	his-67 encodes an H4 histone required for embryonic viability and growth.
WBGene00001942	his-68	X	X	X	-	CACGCT,CATCTG	his-68 encodes an H2A histone.
WBGene00001945	his-71	X	X	X	X	CACATG,CACGCT,CAACTG,CACCTG,CAGCTG	his-71 encodes an H3 histone required for embryonic viability, body morphology, and larval viability.
WBGene00001946	his-72	-	X	X	-	CACGTG,CACGCG,CACACG,CAACTG,CAGCTG,CATATG,CATCTG	his-72 encodes an H3 histone required for embryonic viability.
WBGene00001948	hlh-1	X	X	-	-	CAACTG	hlh-1 encodes a basic helix-loop-helix (bHLH) transcription factor that is the C. elegans ortholog of the myogenic regulatory factor (MRF) subgroup of bHLH proteins; in C. elegans, HLH-1 activity is required during embryogenesis for proper bodywall muscle development and function, but not for bodywall muscle cell fate specification, per se: hlh-1 null mutants generate the normal number of bodywal…
WBGene00001955	hlh-11	-	X	X	-	CACATG,CAAGTG,CAGCTG,CATATG,CATCTG,CATACG	""
WBGene00001957	hlh-13	-	X	X	-	CAAGTG	""
WBGene00001971	hmg-1.1	X	X	X	-	CACGAG,CACACG,CAAGTG,CATACG	hmg-1.1 encodes a member of the high mobility group (HMG) family of proteins.
WBGene00001972	hmg-1.2	-	X	X	X	CACATG,CACGCG,CAACTG,CAAGTG,CATCTG,CATACG	""
WBGene00001974	hmg-4	X	X	X	-	CACCTG	hmg-4 encodes a protein with strong similarity to the highly conserved high mobility group protein SSRP1 (structure-specific DNA recognition protein); by homology, HMG-4 is predicted to be a member of the FACT (facilitates chromatin transcription) complex that functions as a transcription elongation factor; RNAi experiments indicate that hmg-4 is required for locomotion and larval development, an…
WBGene00001976	hmg-11	X	X	X	-	CACGCG,CACGCT,CATCTG,CATACG	""
WBGene00001977	hmg-12	X	X	X	-	CACATG	""
WBGene00001978	hmp-1	X	X	X	-	CATCTG	hmp-1 encodes an alpha-catenin; during development, hmp-1 activity is required for proper enclosure and elongation of the embryo; HMP-1 localizes to hypodermal adherens junctions.
WBGene00001988	hot-3	X	X	-	-	CACATG,CACGAG,CACACG,CATCTG	""
WBGene00001997	hpr-9	X	X	X	-	CACATG,CACGAG,CATGCG	""
WBGene00001998	hpr-17	X	X	X	-	CAACTG	hpr-17 encodes the C. elegans homolog of the S. pombe Rad17p and S. cerevisiae Rad24p DNA repair and cell cycle checkpoint proteins.
WBGene00001999	hrp-1	X	X	X	X	CACGCG	hrp-1 encodes a putative heterogeneous nuclear ribonucleoprotein (hnRNP) required for mRNA surveillance, normally rapid growth, normally short lifespan, normally short body length, vulval development, DAF-18 function, fertility, and general viability; HRP-1 has two N-terminal RRM domains and a low-complexity C-terminal domain; HRP-1's homologs include HNRNPA0 (OMIM:609409), HNRNPA1 (HNRPA1; OMIM:…
WBGene00002000	hrp-2	-	X	X	-	CACGAG,CAGCTG,CATCTG	""
WBGene00002001	hars-1	X	X	X	-	CACGTG,CACGAG,CACACG	hars-1 encodes the sole histidyl-tRNA synthetase (HisRS), class II aminoacyl-tRNA synthetases that catalyze the attachment of histidine to its cognate tRNAs and are thus required for protein biosynthesis; in C. elegans, hars-1 is required for larval and germline development, and hence normal fertility; hars-1(RNAi) animals exhibit a reduced numbers of functional germ cells which is partially supp…
WBGene00002002	hsb-1	X	X	X	-	CACATG,CACGAG,CATCTG	""
WBGene00002005	hsp-1	-	X	X	X	CACGTG,CACATG,CACGAG,CACGCG,CATGCG,CACACG,CAAGTG,CACCTG,CATATG,CATCTG,CATACG	hsp-1 encodes hsp70A, a member of the heat shock family of proteins; hsp70A is closely related to the Drosophila heat inducible hsp70s and the S. cerevisiae SSA hsp70 subfamily; the hsp-1 gene is normally expressed throughout development and upon heat-shock the hsp-1 mRNA is enhanced 2-6 fold; down-regulation of hsp-1 via RNA interference results in a small reduction in the life-span of an age-1 …
WBGene00002007	hsp-3	X	X	X	-	CACGCG,CACACG	hsp-3 encodes one of two C. elegans heat shock response 70 (hsp70) proteins homologous to mammalian grp78/BiP (glucose regulated protein 78/immunoglobulin heavy chain-binding protein, OMIM:138120); HSP-3 likely functions as a molecular chaperone, and is expressed constitutively (expression is not heat inducible) throughout development with greatest abundance during the L1 larval stage; hsp-3 tran…
WBGene00002008	hsp-4	X	X	X	-	CAACTG	hsp-4 encodes one of two C. elegans heat shock response 70 (hsp70) proteins homologous to mammalian grp78/BiP (glucose regulated protein 78/immunoglobulin heavy chain-binding protein, OMIM:138120); hsp-4 affects embryonic and larval viability; hsp-4 is expressed in several tissues including the hypodermis, intestine, and spermatheca; hsp-4 transcription is upregulated in response to endoplasmic r…
WBGene00002010	hsp-6	X	X	X	X	CACGCG,CAACTG	hsp-6 encodes a nuclear-encoded mitochondrion-specific chaperone that is a member of the DnaK/Hsp70 superfamily of molecular chaperones; hsp-6 is involved in the mitochondrial unfolded protein response, as hsp-6 expression, normally broadly detected from the L1 larval through adult stages of development, is greatly increased in response to treatments that disrupt mitochondrial protein handling; l…
WBGene00002013	hsp-12.6	X	X	X	X	CACGTG,CACATG,CACCTG,CATCTG	hsp-12.6 encodes a small heat-shock protein with very short N- and C-terminal domains flanking its central region of similarity to alpha-crystallins; HSP-12.6 is required in vivo for normal lifespan; HSP-12.6 is predominantly and ubiquitously expressed in L1 larvae without any obvious induction by stressors; but, in adult hermaphrodites, at least one HSP-12 is also expressed in spermatids (and pe…
WBGene00002016	hsp-16.2	X	X	X	X	CACGAG,CACGCT,CAACTG,CAAGTG,CATCTG	hsp-16.2 encodes a 16-kD heat shock protein (HSP) that is a member of the hsp16/hsp20/alphaB-crystallin (HSP16) family of heat shock proteins; hsp-16.2 expression, strongest in intestine and pharynx, is induced in response to heat shock or other environmental stresses; HSP-16.2 has been shown to interact with intracellular human beta amyloid peptide, a primary component of the extracellular plaqu…
WBGene00002018	hsp-16.41	X	X	X	X	CACGAG,CACGCT,CAACTG,CATCTG	hsp-16.41 encodes a 16-kD heat shock protein (HSP) that is a member of the hsp16/hsp20/alphaB-crystallin (HSP16) family of heat shock proteins; an hsp-16.41 reporter fusion, expressed broadly but strongest in intestine and pharynx, is induced in response to heat shock or other environmental stresses; expression is detectable in somatic tissues in post-gastrulation embryos, all larval stages, and …
WBGene00002024	hsp-43	X	X	X	-	CACGTG	hsp-43 encodes a member of the hsp20 family.
WBGene00002025	hsp-60	X	X	X	X	CACGAG	hsp-60 encodes a nuclear-encoded mitochondrion-specific chaperone that is a member of the GroE/Hsp10/60 superfamily of molecular chaperones; hsp-60 is involved in the mitochondrial unfolded protein response, as hsp-60 expression, normally broadly detected during development, is greatly increased in response to treatments that disrupt mitochondrial protein handling; loss of hsp-60 activity via RNA…
WBGene00002027	hsr-9	X	X	X	-	CACGAG,CACGCG,CATATG	hsr-9 encodes a protein containing a BRCT (BRCA 1 C terminus) domain that is found in proteins that regulate the cell cycle checkpoint in response to DNA damage; HSR-9 activity is required for a normal response to DNA damage caused by gamma-irradiation; loss of HSR-9 function via RNA-mediated interference after gamma-irradiation results in defects in mitotic cell cycle arrest, reduction of apopto…
WBGene00002028	hst-1	-	X	X	-	CATACG	hst-1 encodes the C. elegans ortholog of N-deacetylase/N-sulfotransferase (NDST), a bifunctional enzyme that catalyzes N-deacetylation and N-sulfation of N-acetylglucosamine residues in heparan sulfate; loss of hst-1 activity has been reported to result in embryonic lethality at various stages of development, defects in ventral neuroblast migrations during epidermal enclosure, and cessation of eg…
WBGene00002029	hst-2	X	X	X	-	CAAGTG	hst-2 encodes the C. elegans ortholog of the heparan sulfate modifying enzyme 2O-sulfotransferase; by homology, HST-2 is predicted to function in heparan sulfate biosynthesis by catalyzing the chain-modifying sulfation of the C2 hydroxyl group of hexuronic acid; during development, hst-2 activity is required for normal body size, cell migration, and nervous system development; an hst-2::gfp repor…
WBGene00002031	hst-6	X	X	X	-	CACGCG,CACACG,CAAGTG	hst-6 encodes the C. elegans ortholog of the heparan sulfate modifying enzyme heparan 6O-sulfotransferase; by homology, HST-6 is predicted to function in heparan sulfate biosynthesis by catalyzing the chain-modifying sulfation of the C6 hydroxyl group of the glucosamine subunits; during development, hst-6 activity is required for normal body size and nervous system development; an hst-6::gfp tran…
WBGene00002041	hum-8	-	X	X	-	CACGTG,CACCTG	""
WBGene00002043	hyl-1	-	X	X	X	CATACG	hyl-1 encodes a predicted transmembrane protein orthologous to Saccharomyces cerevisiae Lag1p (longevity assurance gene), a protein preferentially expressed in young yeasts; by homology, HYL-1 is predicted to have several possible functions, including regulation of lipid, particularly ceramide, biosynthesis, regulation of lipid transport, and regulation of protein translocation in the endoplasmic…
WBGene00002044	hyl-2	X	X	-	-	CACATG,CAACTG,CAAGTG	hyl-2 encodes a predicted transmembrane protein orthologous to Saccharomyces cerevisiae Lag1p (longevity assurance gene), a protein preferentially expressed in young yeasts; by homology, HYL-2 is predicted to have several possible functions, including regulation of lipid, particularly ceramide, biosynthesis, regulation of lipid transport, and regulation of protein translocation in the endoplasmic…
WBGene00002045	icd-1	X	X	X	-	CACATG,CAAGTG,CATACG	icd-1 encodes the C. elegans ortholog of the beta-subunit of the nascent polypeptide-associated complex (betaNAC); during development, icd-1 activity is required for prevention of ced-4-dependent, but ced-3-independent, programmed cell death and for normal embryonic development; ICD-1 is widely expressed throughout development and colocalizes primarily with mitochondria.
WBGene00002046	icln-1	X	X	X	-	CACGAG,CAGCTG	icln-1 encodes, through alternative splicing, two alternative forms (ICL-1A, or 'IClnN1', and ICL-1B, or 'IClnN2'), with distinct electrophysiological properties, of an anion channel homolog.
WBGene00002047	icp-1	X	X	X	-	CACGCG	icp-1 gene encodes a 'chromosomal passenger protein'; inactivation of icp-1 by RNAi leads to a complete failure of chromosome segregation during the first mitotic division of embryonic development; ICP-1 forms a protein complex with CSC-1, BIR-1, and AIR-2; in vitro, ICP-1 stimulates AIR-2 protein kinase activity; ICP-1 localizes to meiotic and mitotic chromosomes and to the spindle midzone.
WBGene00002048	ida-1	-	X	-	-	CAAGTG	ida-1 encodes a protein tyrosine phosphatase-like receptor, orthologous to the mammalian type I diabetes autoantigens IA-2 and phogrin that are expressed in dense core vesicles of neuroendocrine tissue and involved in regulated protein secretion; in C. elegans, IDA-1 appears to be required for regulating presynaptic neurotransmission and in particular, for the neuropeptidergic control of egg-layi…
WBGene00002054	ifb-2	X	X	X	-	CAACTG	ifb-2 encodes a nonessential intermediate filament protein; IFB-2 is predicted to function as a structural component of the cytoskeleton; IFB-2 has no obvious function in RNAi assays.
WBGene00002060	ife-2	X	X	X	X	CAAGTG	ife-2 encodes a translation initiation factor 4F, cap-binding subunit (eIF-4E); by homology, IFE-2 is predicted to function in cap-dependent mRNA translation initiation; loss of ife-2 activity in adult animals extends lifespan.
WBGene00002061	ife-3	-	X	X	-	CACGAG,CACACG	ife-3 encodes one of five C. elegans homologs of the mRNA cap-binding protein eIF4E; by homology, IFE-3 is predicted to bind capped mRNA and mediate its recruitment to ribosomes during translation initiation; in vitro, IFE-3 binds a monomethylated guanosine cap structure but does not bind a trimethylated guanosine cap, which suggests that IFE-3 likely mediates translation of those mRNAs that do n…
WBGene00002064	iff-1	X	X	X	X	CATATG	iff-1 encodes an eIF-5A homolog that affects fertility and is required for germ cell proliferation and for some P granule components to localize properly; expression is germline specific and mRNA is expressed in the distal region of gonads where germ cells actively proliferate.
WBGene00002065	iff-2	X	X	X	-	CACGCG,CACGCT,CAACTG	""
WBGene00002066	ifg-1	X	X	X	X	CACGCT	ifg-1 encodes, by alternative splicing, two orthologs of the translation initiation factor 4F, ribosome/mRNA-bridging subunit (eIF-4G); by homology, IFG-1 is predicted to function in poly(A) tail-dependent translation initiation; loss of ifg-1 activity in adult animals extends lifespan.
WBGene00002068	ify-1	X	X	X	-	CACACG,CAACTG,CAGCTG,CATCTG	ify-1 encodes a rapidly evolving protein ligand of FZY-1, with only 53% identity between C. elegans and C. briggsae and with no visible homologs in more distant species; IFY-1 binds FZY-1 and SEP-1 in yeast two-hybrid assays; ify-1(RNAi) and sep-1(RNAi) animals arrest as one-cell embryos with disorganized chromosomes, supporting the hypothesis that IFY-1 is a securin; the fzy-1(h1983) mutation bl…
WBGene00002069	ikb-1	X	X	X	-	CACGAG,CAAGTG	ikb-1 encodes an ortholog of human BCL3 (OMIM:109560) that physically interacts with the checkpoint protein MRT-2; ikb-1(nr2019) and ikb-1(nr2027) mutants display no obvious phenotype other than shortened lifespan; mutation of BCL3 is frequently associated with recurring translocations found in the neoplastic cells of patients with chronic lymphocytic leukemia, and has been implicated in cell cyc…
WBGene00002070	ile-1	X	X	X	-	CACGAG	ile-1 is orthologous to the human gene human ERGIC-53, which when mutated leads to deficiency of coagulation factors V/VIII (OMIM:227300).
WBGene00002071	ile-2	X	X	X	-	CAGCTG,CATATG	""
WBGene00002072	ima-1	X	X	X	-	CACGCG,CATGCG,CATCTG	ima-1 encodes a member of the importin family.
WBGene00002073	ima-2	X	X	X	-	CAACTG	ima-2 encodes one of three C. elegans importin alpha proteins; IMA-2 is predicted to function as an adaptor protein that regulates import of nuclear proteins; during development, ima-2 activity is required for normal germline and embryonic mitoses, specifically for proper chromosome segregration and nuclear reassembly; IMA-2 expression is detected in germ cells, oocytes, and early embryonic cells…
WBGene00002074	ima-3	-	X	X	-		ima-3 encodes one of three C. elegans importin alpha nuclear transport factors and the importin alpha that is most similar to the alpha3-subtype; ima-3 activity is required throughout development: during oogenesis, ima-3 is essential for progression past pachytene of meiotic prophase I and for proper organization of the nuclear pore complex (NPC) as well as association of P granules with the NPC;…
WBGene00002075	imb-1	X	X	X	-		""
WBGene00002076	imb-2	X	X	X	-		""
WBGene00002077	imb-3	X	X	X	-	CACGTG,CACGCT,CACACG,CAACTG,CAAGTG	imb-3 encodes an importin-beta-like protein orthologous to Drosophila, vertebrate, and yeast importin/karyopherin-beta3; IMB-3 is predicted to function as a nuclear transport factor that, with the RAN-1 GTPase, regulates nuclear import of ribosomal proteins; in C. elegans, IMB-3 is essential for embryogenesis and germline development, and may also be required for normal postembryonic growth rates.
WBGene00002078	xpo-1	X	X	X	-	CACGTG,CACATG,CACGCG,CACGCT,CATGCG,CACACG	xpo-1 encodes exportin-1, an importin-beta-like protein orthologous to Drosophila, vertebrate, and yeast exportin-1/CRM1; XPO-1 is predicted to function as a nuclear export receptor for proteins containing leucine-rich nuclear export signals; in C. elegans, XPO-1 is essential for embryogenesis and larval development, and may also be required for normal body morphology and postembryonic growth rat…
WBGene00002079	xpo-2	X	X	X	-	CACGAG,CACGCT,CAACTG	imb-5 encodes an importin-beta-like protein orthologous to mammalian CAS proteins (cellular apoptosis susceptibility) and Saccharomyces cerevisiae CSE1 (chromosome segregation 1); IMB-5 is predicted to function in nuclear transport of proteins required for mitotic progression or apoptosis as well as in re-export of importin-alpha, a nuclear import protein; in C. elegans, IMB-5 is essential for em…
WBGene00002080	xpo-3	X	X	X	-	CACGAG,CATGCG,CAACTG	imb-6 encodes an importin-beta-like protein orthologous to vertebrate Exportin-t, a specific mediator of tRNA export from the nucleus; IMB-6 is predicted to function by binding tRNAs directly in the presence of the RAN-1 GTPase and facilitating their nucleocytoplasmic transport; in C. elegans, loss of imb-6 function via RNA-mediated interference (RNAi) does not result in any obvious abnormalities.
WBGene00002083	inf-1	-	X	X	X		inf-1 encodes a protein with high similarity to eukaryotic initiation factor 4A.
WBGene00002128	inx-6	-	X	X	-	CATATG	inx-6 encodes an innexin, an integral transmembrane channel protein that is a structural component of invertebrate gap junctions; INX-6 is required for formation of pharyngeal gap junctions and thus for the electrical coupling and synchronous muscle contractions necessary for normal feeding behavior and postembryonic development; INX-6 may function redundantly with EAT-5, another C. elegans innex…
WBGene00002129	inx-7	X	X	X	-	CAACTG,CATACG	""
WBGene00002134	inx-12	X	X	X	-	CACACG,CAACTG	inx-12 (innexin=invertebrate connexin analogue) encodes a protein of the innexin family; innexins are gap junction proteins similar in function, though dissimilar in sequence to the vertebrate connexins; innexins are the only known gap junction proteins in invertebrates; inx-12 and inx-13 appear to be a tandom duplication; RNA interference of inx-12 results in an arrest at the L1 larval stage wit…
WBGene00002135	inx-13	X	X	X	-	CACGAG,CATCTG	inx-13 encodes an innexin, an integral transmembrane channel protein that is a structural component of invertebrate gap junctions; INX-13 is essential for larval development and osmoregulation, and may be a component of the gap junctions that link the excretory and hypodermal cells; INX-13 is expressed embryonically in hypodermis and post-embryonically, in hypodermal seam cells, the excretory cel…
WBGene00002147	ire-1	X	X	X	-	CACGCT,CAAGTG	ire-1 encodes a transmembrane serine/threonine protein kinase and site-specific endoribonuclease orthologous to Saccharomyces cerevisiae inositol-requiring 1 protein kinase (Ire1) and human endoplasmic reticulum-to-nucleus signaling 1 (ERN1, OMIM:604033); IRE-1 is required for the unfolded protein response (UPR) that counteracts cellular stress induced by accumulation of unfolded proteins in the …
WBGene00002148	gon-14	X	X	X	-		""
WBGene00002152	iars-1	X	X	X	-	CACGAG,CATGCG,CATCTG	irs-1 encodes a predicted cytoplasmic isoleucyl-tRNA synthetase (IleRS), an aminoacyl-tRNA synthetase that catalyzes the attachment of isoleucine to its cognate tRNA and is thus required for protein biosynthesis; loss of irs-1 activity via RNA-mediated interference (RNAi) results in sterility, embryonic lethality, and slower rates of growth, indicating that IRS-1 is essential for development.
WBGene00002162	isp-1	X	X	X	-	CACGCG,CACACG,CAGCTG	isp-1 encodes a Rieske iron sulphur protein (ISP) which is a subunit of the mitochondrial complex III in the mitochondrial membrane; the subunits are highly conserved in all mitochondria and aerobic bacteria; mitochondrial complex III catalyses electron transport from ubiquinol to cytochrome c; isp-1 mutants show low oxygen consumption, a decreased sensitivity to reactive oxygen species and incre…
WBGene00002169	isw-1	X	X	X	X	CACACG,CAACTG	isw-1 encodes a chromatin remodeling protein containing an AT-hook, two SANT domains, a DEXD/H box, and an ATPase domain that is the C. elegans ortholog of Drosophila ISWI, human SNF2H, and Saccharomyces cerevisiae ISW2; ISW-1 likely acts as the ATPase component of a Nucleosome Remodeling Factor (NURF)-like complex also containing NURF-1 that antagonizes the action of synMuv (synthetic Multivulva…
WBGene00002179	jph-1	X	X	X	-	CACGAG,CACACG,CACCTG	jph-1 encodes a junctophilin, a protein that belongs to a transmembrane family of proteins implicated in the formation of the junctional membrane complex that forms between the plasma membrane and the endoplasmic reticulum in excitable cells; this complex facilitates cross-talk between the cell surface and intracellular ionic channels; RNA interference of jph-1 results in a locomotion defect sugg…
WBGene00002180	jtr-1	X	X	X	-	CACGCG,CATCTG	jtr-1 encodes a predicted transmembrane protein that is related to the conserved jumping translocation breakpoint (JTB) family of proteins (OMIM:604671, the human JTB gene is found fused to telomeric repeats in a case of jumping translocation leading to leukemia); as loss of jtr-1 activity via large-scale RNAi screens does not result in any obvious abnormalities, the precise role of JTR-1 in C. e…
WBGene00002183	kat-1	X	X	X	-	CACGTG,CAACTG,CAAGTG	kat-1 encodes a predicted 3-ketoacyl-coA thiolase, a conserved enzyme in the mitochondrial fatty acid beta-oxidation pathway; kat-1 acts synergistically with tub-1 and together with the Bardet-Biedl syndrome protein BBS1 ortholog, bbs-1, to regulate lipid accumulation; genetic interaction studies of kat-1 with che-2, osm-5 and daf-6, genes that are required for ciliary structure and intraflagella…
WBGene00002184	kel-1	-	X	X	-	CACATG,CATCTG	kel-1 encodes a BTB/POZ- and Kelch motif-containing protein orthologous to Drosophila Kelch, which is essential for actin organization in ovarian ring canals; in C. elegans, kel-1 is required for regulating feeding during larval development and more specifically, for pharyngeal isthmus peristalsis and efficient trapping of food in the pharynx; KEL-1 is first expressed at the 1.5-fold stage of emb…
WBGene00002185	kel-3	X	X	X	-	CACGTG,CACGCT,CATGCG,CAACTG,CACCTG,CAGCTG,CATACG	""
WBGene00002187	kgb-1	X	X	X	-		kgb-1 encodes a serine/threonine kinase that is a member of the JNK (Jun-N-terminal kinase) subfamily of MAP (mitogen-activated protein)kinases; loss of kgb-1 activity results in temperature-sensitive sterility in hermaphrodites and males; in hermaphrodites, this sterility is associated with disorganized gonads and endomitotic oocytes that have likely failed to undergo oocyte maturation; in kgb-1…
WBGene00002190	kin-2	X	X	-	-	CATCTG	kin-2 encodes a predicted regulatory subunit of a cAMP-dependent protein kinase that may act downstream of, or in parallel to, ric-8.
WBGene00002191	kin-3	X	X	X	X	CACGAG	kin-3 encodes an ortholog of the catalytic subunit of casein kinase II alpha, which in Drosophila and mammals is required for normal circadian rhythms, and which directly phosphorylates the Drosophila PERIOD protein (which itself regulates circadian rhythms); by analogy, KIN-3 might be expected to help regulate heterochronic functions dependent on such proteins as LIN-42.
WBGene00002196	kin-10	X	X	X	-	CACATG	kin-10 encodes a putative regulatory (beta) subunit of casein kinase II required for both viability and male mating behavior, the latter of which probably reflects activation of LOV-1 and PKD-2 by KIN-10; KIN-10 is orthologous to human CSNK2B (LY6G5B; OMIM:610433); a C-terminal domain of KIN-10 (residues 109-174) bind the PLAT domain of LOV-1 in two-hybrid and GST pulldown assays, and KIN-10 colo…
WBGene00002198	kin-14	-	X	X	-	CACGAG,CACGCT,CAACTG,CAAGTG,CAGCTG,CATATG,CATACG	kin-14 encodes a member of the tyrosine-specific subfamily of kinases that contains an SH2 domain, and has with similarity to the human proto-oncogene tyrosine-protein kinase FER.
WBGene00002201	kin-18	-	X	X	-	CACGAG	""
WBGene00002203	kin-20	-	X	X	-	CAACTG,CAGCTG	""
WBGene00002207	sid-3	X	X	-	-	CACATG	sid-3 encodes a nonreceptor tyrosine kinase that is a member of the activated cdc-42-associated kinase (Ack) subfamily of cytoplasmic tyrosine kinases; in C. elegans sid-3 functions to regulate the import of dsRNA into cells, thus affecting the efficiency of RNA-mediated gene silencing (RNAi); SID-3 localizes to the cytoplasm.
WBGene00002210	kin-29	X	X	X	-	CACGCG,CACGCT,CACACG,CATACG	kin-29 encodes a serine/threonine kinase with significant homology in the kinase domain to the AMP-activated protein kinase (AMPK) and SNF1 kinases; the AMP-kinase cascade is activated by cellular stresses that deplete ATP; AMP-kinase is believed to protect the mammalian cell by 'switching off' ATP-consuming pathways like fatty acid synthesis, by phosphorylating key regulatory enzymes, and switch…
WBGene00002214	klc-1	-	X	X	-	CACGTG,CACATG,CACGAG,CACGCG,CAACTG,CACCTG	klc-1 encodes one of two C. elegans kinesin light chains; by homology, KLC-1 is predicted to function, along with kinesin-like heavy chains, as part of a multimeric kinesin complex involved in intracellular transport; consistent with this, KLC-1 has been shown to interact with UNC-116/kinesin, KCA-1/kinesin cargo adaptor, and the ARX-2/Arp2/3 complex component in yeast two-hybrid assays; RNAi exp…
WBGene00002220	klp-8	X	X	X	-	CACATG,CAAGTG	klp-8 encodes an atypical kinesin-like motor protein with the motor domain in the N-terminus; the motor domain of KLP-8 exhibits poor homology to the globular motor domain of the kinesin heavy chain.
WBGene00002222	klp-11	X	X	X	-	CAACTG	klp-11 encodes a kinesin motor protein that functions as a subunit of C. elegans heterotrimeric kinesin-II; in vitro microtubule gliding assays demonstrate that purified kinesin-II and OSM-3, a homomeric kinesin-II motor, cooperatively generate movement similar to that seen along cilia lacking additional regulatory factors; antibodies to KLP-11 detect high intensity staining in the cilia of chemo…
WBGene00002224	klp-13	X	X	X	-	CACGCG,CACACG,CACCTG	klp-13 encodes an atypical kinesin-like motor protein similar to Saccharomyces cerevisiae Kip3, which has been implicated in nuclear migration; as loss of KLP-13 function via RNA-mediated interference (RNAi) does not result in any abnormalities, the precise role of KLP-13 in C. elegans development and/or behavior is not yet known.
WBGene00002225	klp-15	X	X	X	-		""
WBGene00002226	klp-16	X	X	X	-	CACATG	klp-16 encodes a C-terminal motor kinesin orthologous to the Drosophila melanogaster Ncd and Saccharomyces cerevisiae Kar3; however KLP-16 along with KLP-3, KLP-15 and KLP-17 form an unique subgroup based on amino acid sequence and secondary structure analysis; klp-16 is involved in development of the nervous system in embryos and in chromosome segregation; in situ RNA hybridization experiments i…
WBGene00002228	klp-18	X	X	X	-	CACGAG,CACGCG	klp-18 encodes a kinesin motor protein whose motor domain is most similar to that of the Xenopus and human klp2 proteins; loss of klp-18 activity via RNAi indicates that KLP-18 is required for the assembly of a disordered array of acentrosomal (female meiotic) microtubules into an organized, functional, bipolar spindle; in addition, KLP-18 may also play a role in cortex dynamics during post-meiot…
WBGene00002229	klp-19	X	X	X	-		klp-19 encodes a plus-end-directed microtubule motor protein that is most closely related to motors of the kinesin-4 family; KLP-19 activity is essential for embryonic and larval development and is required for generating a force that aligns sister chromatid kinetochores directly opposite the spindle poles thus ensuring proper holocentric chromosome segregation; KLP-19 expression is detected in e…
WBGene00002231	knl-1	X	X	X	-	CAGCTG	knl-1 encodes a novel acidic protein with a coiled-coil region at its C-terminus; KNL-1 is an essential kinetochore component that is required for proper spindle elongation and chromosome separation, and in the kinetochore assembly pathway, plays a key role in linking the initiation of kinetochore formation with the construction of a functional microtubule-binding interface; in the assembly pathw…
WBGene00002238	kars-1	-	X	X	-	CAAGTG	""
WBGene00002241	kup-1	X	X	X	-	CACGCT	kup-1 encodes a novel protein that is conserved in C. briggsae, but contains no other known homologs; kup-1 is the upstream gene in an operon with pkc-1, which encodes two protein kinase C isoforms of the nPKC isotype; the polycistronic kup-1/pkc-1 mRNA is detected at low levels in embryos and larvae, but its expression greatly increases in adults; as loss of kup-1 activity via large-scale RNAi s…
WBGene00002251	lat-1	-	X	X	-	CACGTG,CAGCTG,CATCTG	lat-1 encodes a seven transmembrane domain receptor that is a member of the adhesion class of G protein-couple receptors (aGPRCs) and the nematode homolog of Latrophilin/CIRL/LPHN/CL; lat-1 is required for embryonic elongation, pharyngeal development, and sperm development and/or function; LAT-1 is expressed in developing epithelia, specifically in left epidermoblasts during dorsal intercalation,…
WBGene00002254	lbp-2	-	X	-	-	CACGTG,CACACG,CAACTG,CACCTG	lbp-2 encodes a homolog of the novel fatty acid binding protein, As-p18, found in the parasitic nematode Ascaris suum; As-p18 is a member of a family of small intracellular fatty acid binding proteins (iFABPs); the expression pattern of lpb-2 is consistent with it being secreted into the perienteric fluid where it may play a role in lipid transport beween the intestine and body wall; a lbp-2 prom…
WBGene00002256	lbp-4	X	X	X	-	CAACTG	lpb-4 encodes a homolog of the novel fatty acid binding protein, As-p18, found in the parasitic nematode Ascaris suum; As-p18 is a member of a family of small intracellular fatty acid binding proteins (iFABPs); unlike most lpb family members lpb-4 lacks a secretory signal
WBGene00002257	lbp-5	X	X	X	-		lbp-5 encodes a predicted intracellular fatty acid binding protein (iFABP) that is most similar to the vertebrate muscle and heart FABPs; by homology, LBP-5 is predicted to function as an intracellular transporter for small hydrophobic molecules such as lipids and steroid hormones; loss of lbp-5 activity via large-scale RNAi screens indicates that, in C. elegans, LBP-5 is required for movement.
WBGene00002262	ldh-1	-	X	-	-		ldh-1 is orthologous to the human gene LACTATE DEHYDROGENASE B (LDHB; OMIM:150100), which when mutated leads to lactate dehydrogenase-B deficiency.
WBGene00002264	lec-1	X	X	X	-	CACACG	lec-1 encodes a tandem repeat-type galectin in which each galectin domain is homologous to typical vertebrate 14-kDa-type galectins; the two sugar binding sites have distinct sugar binding properties in vitro and lec-1 is expressed most abundantly in the adult cuticle.
WBGene00002265	lec-2	X	X	X	-	CACGCG,CACACG,CACCTG	lec-2 encodes a 'tandem repeat' type galectin (beta-galactosyl-binding lectin) containing two, tandemly arranged carbohydrate recognition domains; by homology, LEC-2 may play roles in cell adhesion and aggregation, proliferation, or programmed cell death.
WBGene00002267	lec-4	X	X	X	-	CACGCT	lec-4 encodes a predicted galectin that exhibits sugar binding properties in vitro.
WBGene00002269	lec-6	X	X	X	-	CACGAG,CATGCG,CACCTG,CATATG,CATACG	lec-6 encodes a 'proto' type galectin (beta-galactosyl-binding lectin) containing a single carbohydrate recognition domain; by homology, LEC-6 may play roles in cell adhesion and aggregation, proliferation, or programmed cell death, but as loss of lec-6 activity via large-scale RNAi screens does not result in obvious abnormalities, the precise role of LEC-6 in C. elegans development and/or behavi…
WBGene00002275	lem-2	X	X	X	X		lem-2 encodes the ortholog of the vertebrate LEM2 and MAN1 proteins and contains a LEM domain which is a defining 40 amino acid motif shared by a family of nuclear envelope proteins; LEM family proteins bind to lamins and to the small inner nuclear membrane associated protein BAF; LEM-2 provides an anchor by which chromosomes are attached to the nuclear membrane; lem-2 together with the LEM domai…
WBGene00002276	lem-3	-	X	X	-	CATCTG	lem-3 encodes a protein containing ankyrin repeats, a LEM (LAP2-emerin-MAN1) domain and a GIY-YIG nuclease domain; C. elegans has three LEM domain proteins, EMR-1, LEM-2 and LEM-3, also conserved in mammals; the LEM domain binds to a conserved metazoan chromatin protein BAF (Barrier to Autointegration Factor); EMR-1 and LEM-2 bind LMN-1/lamin and BAF-1 and require lamin for their nuclear envelope…
WBGene00002297	ect-2	X	X	X	-	CATGCG,CAGCTG	ect-2 encodes, by alternative splicing, two isoforms of a putative RHO guanine nucleotide exchange factor (RhoGEF) required for cytokinesis of early embryos and epidermal P cells, as well as cell polarity of early embryos and migration of epidermal P cells; ECT-2 is thus required for normal vulval differentiation and locomotion, along with fertility and embryonic viability; ECT-2 also activates L…
WBGene00002324	let-49	X	X	X	-	CAACTG,CAAGTG	let-49 encodes a putative mediator complex subunit zygotically required for postembryonic development and viability past larval stages, while being maternally required for germline and embryonic development; LET-49 is an ortholog of human CRSP9 (OMIM:605045) and of S. cerevisiae Med7p; Med7p is a component of a mediator complex that serves as a transcriptional coactivator, while CRSP9 mediates tr…
WBGene00002335	let-60	-	X	X	-		let-60 encodes a member of the GTP-binding RAS protooncogene family; let-60 activity is required for viability, vulval development, spicule development, germ line meiotic progression, posterior development of the hypodermis, chemotaxis, sex myoblast migration, and muscle membrane extension; let-60 acts genetically downstream of let-23 with respect to vulval development and upstream of the MAPK pa…
WBGene00002344	let-70	-	X	X	X	CACGTG,CACATG,CACGAG,CACGCG,CAACTG	let-70 encodes a class I E2 ubiquitin conjugating enzyme; let-70 was identified in screens for essential genes and phenotypic analyses indicate that loss of let-70 activity results in embryonic and larval lethality with defects in sarcomere assembly; purified LET-70 can stimulate the self-ubiquitylation activities of CHN-1 and UFD-2, E4 ubiquitin conjugation factors and, in addition, can stimulat…
WBGene00002348	myo-1	-	X	X	-	CATACG	""
WBGene00002368	let-99	X	X	X	-	CACATG,CACGAG,CATCTG	let-99 encodes a protein with a DEP domain (Domain found in Dishevelled, Egl-10, and Pleckstrin); LET-99 has no obvious homologs in non-nematodes, but has a truncated paralog (LRG-1) in C. elegans; LET-99 is required for the mitotic spindle to be properly oriented with respect to the axis of cellular polarity, both during anterior migration and rotation of the nuclear-centrosome complex and durin…
WBGene00002632	let-413	X	X	X	-	CACATG,CACACG	let-413 encodes a protein with strong similarity to human ERBIN, rat DENSIN, Drosophila SCRIB and its human ortholog hSCRIB; LET-413 protein is localized to the basolateral region of epithelial cells, and is required for the assembly of adherens junctions.
WBGene00002637	let-418	X	X	X	-	CATATG	The let-418 gene encodes a homolog of Mi-2/CHD3, a component of the nucleosome remodeling and histone deacetylase (NURD) complex; LET-418 is similar to DNA helicases, homologous to human AIRE (OMIM:607358, mutated in autoimmune polyendocrinopathy syndrome), and paralogous to CHD-3; with MEP-1, LET-418 is required to repress germline-specific genes in somatic cells, and also negatively regulates R…
WBGene00002717	let-526	-	X	X	-		let-526 encodes a homolog of a component of the SWI/SNF complex; the let-526(h185) mutation results in early larval lethality.
WBGene00002845	let-711	X	X	X	X	CACGCG,CAACTG,CAGCTG	let-711 encodes the C. elegans ortholog of NOT1, the conserved core component of the multisubunit CCR4/NOT complex that plays a role in regulation of gene expression via various processes including transcriptional control, mRNA deadenylation, and protein ubiquitination; in C. elegans, let-711 activity is essential for embryonic and larval development and in particular, for proper spindle position…
WBGene00002850	let-716	X	X	X	-		""
WBGene00002855	let-721	-	X	X	-	CACATG,CACGAG	The let-721 gene encodes an ortholog of the human gene SIMILAR TO ELECTRON-TRANSFERRING-FLAVOPROTEIN DEHYDROGENASE (ETFDH), which when mutated leads to glutaricaciduria type IIC (OMIM:231675).
WBGene00002879	let-754	-	X	X	-	CACGAG	let-754 was identified in screens for ethyl methane sulfonate-induced lethal mutations on chromosome III; the let-754 mutation results in mid larval lethality.
WBGene00002957	let-858	X	X	X	-		let-858 encodes nucampholin, a highly conserved protein rich in acidic and basic residues that also shares some similarity to eukaryotic initiation factor eIF-4 gamma; LET-858 is required for early embryogenesis and tissue differentiation and is expressed ubiquitously throughout development; LET-858 localizes to nuclei where it overlaps, but is not restricted to, chromosomal regions; based upon i…
WBGene00002974	lev-1	-	X	-	-	CACACG,CAACTG	lev-1 encodes a non-alpha subunit of nicotinic acetylcholine receptor (nAChR) which, when mutated, confers resistance to levamisole; LEV-1 is required for completely normal locomotion, regulation of egg-laying behavior, and forms a cation channel when coexpressed with UNC-38 or UNC-63 and UNC-29; LEV-1 falls into the 'UNC-29' class of nAChR subunits, which includes UNC-29, ACR-2, and ACR-3; a LEV…
WBGene00002976	lev-9	X	X	X	-	CATGCG,CAAGTG	lev-9 encodes a novel extracellular protein; lev-9 was identified in screens for mutants that are resistant to the anthelmintic levamisole; lev-9 mutations result in weak levamisole resistance with respect to locomotion, but strong resistance with respect to egg laying.
WBGene00002978	lev-11	X	X	-	-	CACGAG,CACACG,CATCTG	lev-11 encodes tropomyosin, an actin-binding contractile structural protein orthologous to human TROPOMYOSIN 1 (TPM1; OMIM:191010), which when mutated leads to familial hypertrophic cardiomyopathy; LEV-11 is required for embryonic development, normal body morphology, and locomotion; expressed as multiple tissue-specific isoforms generated by alternative mRNA splicing and promoter use, LEV-11 is d…
WBGene00002980	lgg-1	-	X	X	X	CACATG,CACGAG,CACACG,CAACTG,CAAGTG,CACCTG,CAGCTG,CATATG,CATCTG,CATACG	lgg-1 encodes the C. elegans ortholog of Saccharomyces cerevisiae Atg8p and mammalian MAP-LC3; by homology, LGG-1 is predicted to be required for the degradation of cellular components by autophagy; loss of lgg-1 function via RNAi indicates that, like several other C. elegans genes involved in autophagy, lgg-1 is essential for normal dauer morphogenesis and life-span extension; a GFP::LGG-1 repor…
WBGene00002981	lgg-2	X	X	X	X	CACATG,CACGCT,CATGCG,CACACG,CAACTG,CAAGTG,CACCTG,CAGCTG,CATCTG	lgg-2 encodes an ortholog of the autophagic budding yeast protein Atg8p; LGG-2 is also homologous the light chain 3 (LC3) subunit of the microtubule-associated proteins 1A and 1B (MAP1A and MAP1B); LGG-2 is predicted to associate with MAP1A and MAP1B and with microtubules and to perhaps play a role in regulating the microtubule-binding activity of MAP1A and MAP1B; LGG-2 has no obvious function in…
WBGene00002982	lgg-3	X	X	X	X	CACACG,CAGCTG	lgg-3 encodes a hydrophilic protein that is orthologous to Saccharomyces cerevisiae autophagy protein Apg12p; by homology, LGG-3 is predicted to function as a modifier protein required for a protein conjugation system essential for autophagy; in the context of this conjugation system, LGG-3 is predicted to interact with Apg7p and Apg5p homologs (encoded by M7.5 and Y71G12B.12a, respectively) to e…
WBGene00002985	lig-1	X	X	X	-	CACATG,CATCTG	lig-1 encodes a putative ATP-dependent DNA ligase, based on homology; lig-1 may be one of the direct targets of the daf-16 forkhead transcription factor, based on chromatin immunoprecipitation (ChIP) studies.
WBGene00002986	lig-4	X	X	X	-	CACATG,CACGAG	lig-4 encodes an ortholog of DNA ligase IV in budding yeast (DNL4) and human (LIG4; OMIM:601837, mutated in LIG4 syndrome); LIG-4 is required for resistance to ionizing radiation (IR) in somatic tissues (such as motor neurons, vulva, or uterus) and in endoreduplicating intestinal cells, but not in the germline (e.g., in dog-1-induced lesions); LIG-4 is required for non-homologous end-joining of d…
WBGene00002994	lin-5	X	X	X	-		lin-5 encodes a novel protein with a centrally located alpha-helical coiled-coil domain and ten potential proline-directed kinase phosphorylation sites; LIN-5 activity is required for mitosis and cytokinesis at all stages of development and specifically, for spindle positioning, chromosome alignment and segregation, and perhaps also for blocking exit from mitosis when chromosome segregation fails…
WBGene00002996	lin-7	X	X	X	-		lin-7 encodes a protein that contains a PDZ domain and an L27 domain, two protein interaction domains that likely serve as organizational centers for large macromolecular complexes in polarized cells; LIN-7 is required for proper basolateral localization of the LET-23/EGF receptor in vulval epithelial cells, and along with LIN-2 and LIN-10, forms a protein complex that likely mediates this asymme…
WBGene00002998	lin-9	X	X	X	-	CACGAG,CACGCT,CAAGTG,CAGCTG	lin-9 encodes two novel proteins that are conserved amongst C. elegans, Drosophila, plants, and vertebrates; lin-9 activity is required redundantly with activity of the synMuv A genes, such as lin-8, for negative regulation of the RTK/Ras-mediated signal transduction pathway that controls vulval development; in addition, lin-9 activity is required non-redundantly for hermaphrodite gonadal sheath …
WBGene00002999	lin-10	-	X	-	-	CACGCG,CACACG,CATCTG	lin-10 encodes a PDZ and PTB domain-containing protein that is homologous to mammalian Munc interacting proteins (Mint1, OMIM:602414) and is required for polarized protein localization; LIN-10 is required for proper localization of the LET-23 EGF receptor to the basolateral membrane of the vulval precursor cells and for proper postsynaptic localization of GLR-1, an AMPA-type glutamate receptor in…
WBGene00003002	lin-13	-	X	X	-		lin-13 encodes a large (2248-residue) nuclear protein with multiple zinc fingers of the C2H2 class and a LXCXE retinoblastoma protein-binding motif, that is required for survival through larval development and for negative regulation of vulval fates during postembryonic development.
WBGene00003009	lin-23	-	X	X	X	CACGAG,CAACTG	lin-23 encodes an F-box- and WD-repeat-containing protein homologous to Saccharomyces cerevisiae MET30 and human beta-TRCP (OMIM:603482), components of SCF (Skp1, Cullin, F-box) ubiquitin-ligase complexes that function in ubiquitin-mediated protein degradation; LIN-23 negatively regulates postembryonic cell divsions in all tissue types, and specifically, has been shown to function cell autonomous…
WBGene00003010	lin-24	X	X	X	-		lin-24 encodes a protein containing a domain found in bacterial toxins such as the Bacillus sphaericus Mtx3 mosquitocidal toxin; lin-24 was originally identified in screens for mutations that result in altered vulval cell lineages and morphological examination of animals carrying a gain-of-function lin-24 mutation indicates that some of the Pn.p cells that normally make up the vulva undergo inapp…
WBGene00003011	lin-25	X	X	X	-		lin-25 encodes a divergent homolog of the TRAP100/Med24 subunit of the Mediator complex; during development, lin-25 functions downstream of let-60 ras to regulate fate specification and differentiation of a number of cell types such as the vulval precursor cells; targets of LIN-25 activity include the lin-39 Hox gene, whose transcriptional upregulation during vulval cell fate specification is dep…
WBGene00003014	lin-28	X	X	X	-	CAACTG	lin-28 encodes a cytoplasmic protein with a cold shock domain and retroviral-type (CCHC) zinc finger motifs; LIN-28 is required for events specific to the second larval stage, which in lin-28 mutants are skipped, and is itself subject both to negative regulation (by binding of the lin-4 stRNA to an element in the lin-28 3' UTR) and to positive regulation (by LIN-14, which negatively regulates lin…
WBGene00003020	lin-35	X	X	X	-	CAACTG	lin-35 encodes the C. elegans retinoblastoma protein (Rb) ortholog; lin-35 was first identified in screens for synthetic multivulva (synMuv) genes and as a class B synMuv gene, functions redundantly with class A genes to antagonize Ras signaling and negatively regulate vulval development; in addition, loss of lin-35 activity results in enhanced RNA interference; lin-35 activity is also required r…
WBGene00003021	lin-36	X	X	X	-	CACGCG,CATCTG	""
WBGene00003024	lin-39	-	X	-	-	CACGTG	lin-39 encodes a homeodomain protein homologous to the Deformed and Sex combs reduced family of homeodomain proteins; lin-39 is required cell autonomously for specification of mid-body region cell fates, including those of the VC neurons and the vulval precursor cells (VPCs), during postembryonic development; lin-39 activity is also required for normal migration of the QR, and to a lesser extent …
WBGene00003025	lin-40	-	X	X	X		lin-40 encodes, along with egl-27, one of two C. elegans homologs of human MTA1 (metastasis-associated protein), part of a nucleosome remodeling and histone deacetylation (NURD) complex; lin-40 is an essential gene required for proper vulval cell fate specification and morphogenesis; in addition, lin-40 acts with its paralog, egl-27, in regulating posterior ventral hypodermal cell fate specificat…
WBGene00003030	lin-45	X	X	X	X	CACGTG,CATCTG,CATACG	The lin-45 gene encodes an ortholog of the vertebrate protein RAF which is required for larval viability, fertility and the induction of vulval cell fates.
WBGene00003031	lin-46	-	X	X	-	CACGCG,CACACG,CAACTG,CAAGTG	lin-46 encodes one of two C. elegans paralogs of bacterial MoeA proteins and mammalian gephyrins (E domain, only); LIN-46 is predicted to function as a scaffolding protein for a developmental timing complex, and may also play a role in molybdenum cofactor biosynthesis; identified in screens for suppressors of precocious heterochronic mutations in lin-14 and lin-28, lin-46 is required for stage-sp…
WBGene00003034	lin-49	X	X	X	-	CACACG,CATACG	""
WBGene00003035	lin-52	X	X	X	-	CACATG,CAACTG,CAAGTG	lin-52 encodes a novel protein that is most closely related to the Drosophila melanogaster CG15929 protein and the human protein XP_040376; lin-52 is a class B synthetic multivulva (synMuv) gene that appears to function with lin-35/Rb to negatively regulate vulval development; in addition, lin-52 is also required for germline and larval development.
WBGene00003036	lin-53	X	X	X	-		lin-53 encodes a class B synMuv protein containing a 7 WD-repeat similar to the mammalian homolog RbAp48 (OMIM: 602923), an interaction between LIN-53 and LIN-9 is important for the incorporation of LIN-53 into the DRM complex; a complete loss of LIN-53 disrupts DRM complex formation and result in the degradation of other complex members; Null mutations in lin-53 causes decreases in the protein l…
WBGene00003037	lin-54	X	X	X	-	CAACTG,CAAGTG,CACCTG	lin-54 encode two proteins, LIN-54a and LIN-54b, both of which contain cysteine-rich repeats known as the tesmin/CXC domain, orthologous to lin54 in human T cells (OMIM: 613367); LIN-54 is a DNA binding protein involved in recruiting the DRM complex to its target genes; lin-54 tesmin mutant phenotypes are caused by a defect in DNA binding; LIN-54 targets the DRM complex to genes involved in simil…
WBGene00003040	lin-59	-	X	X	-		lin-59 encodes a SET domain-containing protein that is most closely related to the ASH1 group of histone-lysine N-methyltransferases; lin-59 was originally identified in screens for mutations that disrupt male tail development and subsequently was shown to be an essential gene required for development and fate specification of a number of different cells types, including those of the male tail, m…
WBGene00003041	lin-61	X	X	X	-		lin-61 encodes a protein that contains four malignant brain tumor (MBT) repeats and is similar to the human and mouse lethal (3) malignant brain tumor 2 [L(3)MBT2] proteins; LIN-61 is predicted to function in a transcriptional regulatory complex that may play a role in transcriptional repression during development; loss of lin-61 activity via RNAi and mutation indicates that LIN-61 is required fo…
WBGene00003043	lip-1	-	X	-	X	CACGAG,CATGCG	lip-1 encodes a mitogen-activated protein (MAP) kinase phosphatase homologous to the vertebrate dual specificity phosphatase MKP-3; during development, LIP-1 negatively regulates MAP kinase activity to control the extent of germline proliferation and oocyte meiotic cell cycle progression; lip-1 activity is also required redundantly with dep-1 to negatively regulate MAPK signaling during vulval in…
WBGene00003046	lir-3	X	X	X	-	CATGCG,CATACG	lir-3 encodes a LIN-26-like zinc-finger protein that shares a unique C2H2 motif together with LIR-1, LIR-2 and LIN-26; as loss of lir-3 activity via mutation or RNAi results in no obvious abnormalities, the precise role of lir-3 in C. elegans development and/or behavior is not yet known.
WBGene00003047	lis-1	-	X	X	-	CAAGTG	lis-1 encodes a microtubule-association protein (MAP) that is orthologous to human LIS1, which when mutated leads to lissencephaly (OMIM:247200), and Aspergillus nidulans nudF, which mediates nuclear migration along Aspergillus hyphae; in C. elegans lis-1 functions as a dynein regulator whose activity is required for a number of processes, including centrosome separation, spindle assembly, regula…
WBGene00003052	lmn-1	-	X	X	X	CACATG,CACGAG,CACGCT,CATGCG,CACACG,CAAGTG,CATATG,CATCTG	lmn-1 encodes the sole C. elegans nuclear lamin; lmn-1 is an essential gene that is required for a number of nuclear processes, including chromatin organization, cell cycle progression, chromosome segregation, and nuclear pore complex spacing; LMN-1 is also required for nuclear envelope localization of EMR-1/Emerin during early development; LMN-1 localizes to the nuclear periphery of all cell typ…
WBGene00003053	lmp-1	X	X	X	-	CACATG,CACACG,CAACTG	lmp-1 encodes a protein with similarity to vertebrate lysosome-associated membrane proteins CD68, and appears to be the only protein in C. elegans that has a GYXX (phi) vertebrate lysosomal targeting sequence at its carboxy terminus; LMP-1 is widely expressed in the early embryo, with later expression seen in the intestine, coelomocytes, and neurons; LMP-1 localizes to lysosomes and is recruited …
WBGene00003059	lpd-2	X	X	X	-	CACGAG	""
WBGene00003062	lpd-6	X	X	X	-	CAAGTG	lpd-6 encodes a predicted rRNA-binding protein that is orthologous to Drosophila Peter Pan and the Saccharomyces cerevisiae SSF1 and SSF2 proteins that are required for ribosomal large subunit maturation; loss of lpd-6 activity via RNAi indicates that, in C. elegans, LPD-6 is required for fat storage and for larval growth and development; based upon its similarity to yeast SSF1 and SSF2, LPD-6 is…
WBGene00003063	lpd-7	X	X	X	-	CACATG,CAACTG	lpd-7 encodes a BRCT domain-containing protein that is orthologous to Saccharomyces cerevisiae Nop7p and the vertebrate pescadillo proteins required for nucleolar assembly, ribosome biogenesis, and cell proliferation; loss of lpd-7 activity via RNAi indicates that, in C. elegans, LPD-7 is required for fat storage and for larval growth and development; based upon its similarity to the yeast and ve…
WBGene00003065	lpd-9	X	X	X	-		lpd-9 encodes a novel protein conserved amongst C. elegans, C. briggsae, and C. remanei; loss of lpd-9 activity via RNAi indicates that LPD-9 is required for fat storage and for larval growth and development.
WBGene00003076	lsm-1	X	X	X	-		""
WBGene00003078	lsm-4	X	X	X	X	CATGCG	""
WBGene00003079	lsm-5	X	X	X	-	CACGTG,CACATG,CACGAG,CACACG,CAACTG,CAAGTG,CACCTG,CAGCTG,CATCTG	""
WBGene00003080	lsm-6	X	X	X	-		""
WBGene00003081	lsm-7	X	X	X	X	CATCTG	""
WBGene00003084	lst-2	-	X	X	-	CAAGTG	""
WBGene00003085	lst-3	-	X	X	-	CATGCG,CACCTG,CATCTG	""
WBGene00003086	lst-4	-	X	X	-	CACGAG	lst-4 encodes multiple isoforms of a sorting nexin that are the sole C. elegans members of the SNX9 family of sorting nexins ; activity of the SH3 domain-containing LST-4 isoforms is required for regulation of phagosome maturation during apoptotic cell corpse clearance, specifically for regulating phagosomal fusion with endosomes and lysosomes; LST-4 physically interacts with the DYN-1/dynamin GT…
WBGene00003087	lsy-2	X	X	X	-	CAAGTG	lsy-2 encodes a novel C2H2 zinc-finger transcription factor that is most closely related to other nematode zinc-finger proteins; during development, lsy-2 is required for the left-right asymmetry of the ASE neurons; specifically, lsy-2 is required in ASEL for regulating the expression of the lsy-6 miRNA that controls the asymmetric expression of guanylyl cyclase chemoreceptors; a LSY-2::GFP repor…
WBGene00003093	lys-4	-	X	X	-	CACGTG	""
WBGene00003111	mab-20	X	X	X	-	CAGCTG	mab-20 encodes the C. elegans Semaphorin-2A ortholog; during development, mab-20 activity is required for proper epidermal morphogenesis and axon guidance; specifically, MAB-20, which functions to prevent ectopic, adhesive cell contacts, is required for ventral enclosure during embryogenesis, normal body morphology, and proper formation of sensory rays in the male tail; co-immunoprecipitation exp…
WBGene00003112	mab-21	X	X	X	-	CACGCG,CACACG	mab-21 encodes a novel protein that is a member of a highly conserved family of proteins with Drosophila and vertebrate orthologs; MAB-21 is cell-autonomously required for specifying the identity of sensory ray 6 in the male tail, and also for backward locomotion, normal body morphology, fecundity, and embryonic morphogenesis; MAB-21 expression begins in embryonic hypodermal cells and continues i…
WBGene00003123	mag-1	-	X	X	X	CAAGTG	""
WBGene00003124	mai-1	-	X	X	-	CACATG,CACGAG,CACACG,CAACTG,CACCTG,CATCTG	mai-1 is homologous to mitochondrial intrinsic ATPase inhibitor protein (IF(1)), which blocks reverse action (ATP hydrolysis) by F(0)F(1)-ATPase when its (normally required) proton gradient is lost; MAI-1 lacks an obvious mitochondrial import signal at its N-terminus, and is not transported to yeast mitochondria; MAI-1 may be cytosolic in vivo, regulating cytosolic ATPase(s); MAI-1 can inhibit ye…
WBGene00003132	mat-1	X	X	X	-	CACATG,CATCTG	mat-1 encodes the C. elegans ortholog of the APC/C (anaphase promoting complex/cyclosome) subunit CDC27/APC3; mat-1 activity is required for progression through the meiotic and mitotic cell cycles; mat-1 and APC/C activity is also required for regulating the abundance of GLR-1 glutamate receptors in the ventral nerve cord.
WBGene00003136	mau-2	X	X	X	-	CAAGTG	mau-2 encodes an ortholog of budding yeast Scc4p, Drosophila CG4203, and human KIAA0892; MAU-2 is required (with PQN-85 and SCC-3) for normal mitotic chromosome segregation, and for cellular (e.g., neuronal) or axonal migration; MAU-2 is required for migration both embryonically and postembryonically, along both dorsoventral and longitudinal body axes; MAU-2 guides the axonal projection of AVM (a…
WBGene00003144	max-2	-	X	X	X	CATACG	max-2 encodes, by alternative splicing, at least two isoforms of a putative p21-activated kinase that is required (redundantly with its paralog, PAK-1) for normal axonal guidance of motoneurons, P cell migration, and locomotion, with max-2(cy2);pak-1(ok448) double mutants phenotypically resembling unc-73 or ced-10;mig-2 mutants; max-2 is expressed ubiquitously in early embryos, then localizes to …
WBGene00003148	mbf-1	X	X	X	-		""
WBGene00003149	mbk-1	X	X	X	-	CACATG,CAACTG,CACCTG,CAGCTG,CATCTG	mbk-1 encodes a putative dual-specificity kinase (predicted to have both serine/threonine and tyrosine substrates) that is orthologous to Drosophila MINIBRAIN and mammalian DYRK1A/MnbK and that has a glutamine/asparagine-rich domain; MBK-1 is found in most or all nuclei, is dispensable for viability, and perturbs olfaction in AWC when overexpressed.
WBGene00003150	mbk-2	X	X	X	-	CACGAG,CACGCT,CATGCG,CAGCTG,CATATG	mbk-2 encodes one of two C. elegans members of the DYRK (dual-specificity Yak1-related kinase) family of proteins that includes S. cerevisiae Yak1 and the Drosophila minibrain and DYRK2 kinases; MBK-2 activity is required maternally for the oocyte-to-egg transition that occurs during the earliest stages of embryonic development; specifically, MBK-2 is required for: 1) posterior localization of th…
WBGene00003153	mca-3	X	X	X	X	CACACG,CAAGTG	mca-3 encodes one of three C. elegans plasma membrane Ca2+ ATPases (PMCAs); by homology, MCA-3 is predicted to function as a molecular pump that couples ATP hydrolysis to extrusion of cytosolic Ca2+; mca-3 activity is required for coelomoycte endocytosis, normal coordinated locomotion, and embryonic and larval development; in regulating endocytosis, MCA-3 is required specifically in the early sta…
WBGene00003154	mcm-2	X	X	X	X		""
WBGene00003155	mcm-3	-	X	X	X	CACCTG	mcm-3 encodes a member of the MCM2/3/5 family with similarity to human DNA replication licensing factor, MCM3, and affects embryonic viability.
WBGene00003156	mcm-4	X	X	X	-	CACGCG	mcm-4 encodes a member of the MCM2/3/5 family with similarity to human MCM4 minichromosome maintenance deficient 4 protein, and affects embryonic viability, nuclear morphology in early embryos, and larval viability.
WBGene00003157	mcm-5	X	X	X	-	CACGCT,CATCTG	""
WBGene00003158	mcm-6	X	X	X	-	CATCTG	mcm-6 encodes a protein that has similarity to human DNA replication licensing factor MCM6 and affects embryonic viability.
WBGene00003159	mcm-7	X	X	X	-	CATCTG	mcm-7 encodes the C. elegans ortholog of the MCM7 member of the MCM complex, a hexameric protein complex required for the initiation and regulation of DNA replication.
WBGene00003160	mdf-1	X	X	X	-	CAAGTG	mdf-1 encodes a coiled-coil domain-containing protein that is orthologous to the Saccharomyces cerevisiae mitotic spindle checkpoint protein Mad1p; consistent with a role as a checkpoint protein, MDF-1 is required in C. elegans for mitotic genome stability and hence, long-term survival and fertility; in vitro, MDF-1 interacts with MDF-2, the C. elegans Mad2p ortholog.
WBGene00003161	mdf-2	-	X	X	-	CACGAG	mdf-2 encodes the C. elegans ortholog of the Mad2p spindle assembly checkpoint protein; mdf-2 activity is essential for regulation of the anaphase-promoting complex (APC) during oocyte meiosis I as well as for normal brood size, growth rates, and embryonic, larval, and vulval development; in addition, mdf-2 is essential for mitotic spindle checkpoint activity in response to anoxia, in which micro…
WBGene00003162	mdh-2	X	X	X	X	CACGCG,CACGCT	mdh-2 encodes a homolog of malate dehydrogenase that is predicted to be mitochondrial.
WBGene00003170	mec-6	-	X	X	-	CAACTG	mec-6 is homologous to the human PARAOXONASE 1 gene (PON1, OMIM:168820), which in some allelic forms is associated with susceptibility to coronary artery disease; MEC-6 protein interacts physically with the MEC-4 degenerin ion channel, is colocalized with it in vivo, and is required for MEC-4 punctate expression along touch-receptor neural processes.
WBGene00003174	mec-10	X	X	X	-	CACATG,CACACG	The mec-10 gene encodes an amiloride-sensitive Na+ channel protein (degenerin) required to sense gentle mechanical stimuli (e.g. touch) along the body wall; it is paralogous to mec-4, which has similar function in vivo.
WBGene00003182	mef-2	X	X	X	-		mef-2 encodes a transcription factor that is the sole C. elegans member of the MEF2 subgroup of MADS box transcription factors; loss of mef-2 activity does not result in a strong visible phenotype, although mef-2 mutant adults are slightly dumpy (Dpy); in vitro, MEF-2 is able to bind a consensus MEF2 DNA binding site and interact with the class II histone deacetylase encoded by C10E2.3 (hda-4/hda…
WBGene00003183	mei-1	-	X	X	-	CAAGTG	mei-1 encodes, by alternative splicing, two slightly different isoforms of an ortholog of the catalytic subunit of katanin (OMIM:606696) that is required for oocyte meiotic spindle formation, for stable association of the meiosis I spindle with the oocyte cortex, and for microtubule severing; MEI-1 exists in a physical complex with MEI-2 at the polar ends of meiotic spindle microtubules and meiot…
WBGene00003185	mek-1	-	X	X	-	CACGCG,CAAGTG,CAGCTG	mek-1 encodes a MAP kinase kinase (MAPKK) that is involved in the stress response to heavy metals and starvation, and that has the highest homology to mammalian MKK7.
WBGene00003209	mel-26	X	X	X	-	CATGCG	mel-26 encodes a MATH and BTB/POZ domain-containing protein that functions as a novel substrate-specific adaptor of the CUL-3-containing E3 ubiquitin ligase; MEL-26 is required maternally for formation of mitotic spindles in the early embryo, and as a component of a ubiquitin ligase complex, for degradation of the microtubule-severing protein MEI-1 at the meiosis to mitosis transition; MEL-26 is …
WBGene00003210	mel-28	X	X	X	X	CATACG	mel-28 encodes a large (1,784-residue) protein required for nuclear envelope assembly; MEL-28 is highly divergent from, but orthologous to human AT-hook-containing transcription factor 1 (AHCTF1); MEL-28 is found in nuclear pore complexes (NPCs) during interphase, kinetochores early in mitosis, and chromatin later in mitosis; mel-28 mutants were first identified in a screen for genes involved in …
WBGene00003214	mel-32	X	X	X	-	CACGCG,CATGCG,CAACTG	mel-32 encodes a serine hydroxymethyltransferase; by homology, MEL-32 is predicted to catalyze the biochemical reaction that converts serine to glycine and in the process transfers a methyl group to tetrahydrofolate and, thus, into the one-carbon pool used for a variety of cellular metabolic processes; in C. elegans MEL-32 activity is required maternally for embryonic development past the 100-cel…
WBGene00003218	mep-1	X	X	X	X	CACGCT,CATGCG,CAGCTG	mep-1 encodes a zinc-finger protein; mep-1 is required for oocyte development and for maintenance of somatic versus germline differentiation; mep-1 is involved in posttranscriptional repression of the fem-3 mRNA via its 3' UTR in vivo and is also more broadly required for larval development; MEP-1 interacts with MOG-1, MOG-4, and MOG-5 and binds RNA nonspecifically; MEP-1 is a nuclear protein.
WBGene00003220	mes-2	X	X	X	-	CAAGTG	mes-2 encodes a SET domain-containing protein that is orthologous to the Drosophila Polycomb group protein Enhancer of zeste [E(Z)]; as a member of a Polycomb-like chromatin repressive complex with MES-3 and MES-6, MES-2 is required maternally for normal germline development and during larval development, for anteroposterior patterning; during germline development, the MES-2/MES-3/MES-6 complex i…
WBGene00003222	mes-4	-	X	X	X		mes-4 encodes a SET domain-containing protein that also contains three plant homeodomain (PHD) fingers; MES-4 is required maternally for normal germline development, but in contrast to MES-2, -3, and -6, does not appear to be required for somatic anteroposterior patterning; in germline development, MES-4 activity is essential for regulating active chromatin states and for excluding the MES-2/MES-…
WBGene00003224	mes-6	X	X	X	-	CAACTG	mes-6 encodes a WD repeat-containing protein that is orthologous to Drosophila Extra sex combs (Esc); as a member of a Polycomb-like chromatin repressive complex with MES-2 and MES-3, MES-6 is required maternally for normal germline development and during larval development, for anteroposterior patterning; during germline development, the MES-2/MES-3/MES-6 complex is believed to be essential for …
WBGene00003225	mev-1	X	X	X	-	CACGAG,CAAGTG	mev-1 encodes cytochrome b, an integral membrane protein that is a subunit of mitochondrial respiratory chain complex II (ubiquinol-cytochrome c reductase); MEV-1 is required for oxidative phosphorylation, and mev-1 mutations result in increased sensitivity to oxidative stress as well as abnormal energy metabolism; a mev-1 deletion mutation has a shortened lifespan.
WBGene00003228	mex-1	X	X	X	-	CACGTG,CACGCG,CAAGTG,CAGCTG,CATCTG	mex-1 encodes a CCCH-type zinc-finger protein that is required maternally for segregation of P granules, germ cell formation, and somatic cell differentiation in the early embryo; MEX-1 is expressed cytoplasmically in germ line blastomeres, is a component of P granules, and is required for restricting PIE-1 expression and function to these cells; mex-1 mRNA transcripts are also transiently associ…
WBGene00003234	mif-1	X	X	X	-	CATCTG	""
WBGene00003235	mif-2	X	X	-	-	CATCTG	""
WBGene00003237	mif-4	X	X	X	-	CACGTG,CACGCT,CACACG,CAGCTG,CATCTG	""
WBGene00003241	mig-5	X	X	X	-	CAGCTG	mig-5 encodes one of three C. elegans Dishevelled homologs; as part of both canonical and non-canonical Wnt signaling pathways, mig-5 activity is required maternally and embryonically for cell migration, cell fate specification, and proper spindle orientation in the early embryo; cells affected by mig-5 mutations include the distal tip cells (DTCs), the QL neuroblast descendants (QL.d), the vulva…
WBGene00003242	mig-6	-	X	X	X	CACACG	mig-6 encodes at least two protein isoforms (long and short) that are highly similar to the extracellular matrix proteins papilin and lacunin; mig-6 is an essential gene required for embryonic hypodermal cell enclosure and normal excretory canal cell function in L1 larvae; MIG-6(S) activity is required cell nonautonomously for the ventral to dorsal phase of distal tip cell (DTC) migration and app…
WBGene00003253	mig-22	X	X	X	-	CACGCG	""
WBGene00003367	mix-1	X	X	X	-		The mix-1 gene encodes a homolog of SMC2 involved in chromosome segregation, X-chromosome gene regulation, and repression of X-linked genes during dosage compensation.
WBGene00003369	mlc-1	X	X	X	-		mlc-1 encodes a muscle regulatory myosin light chain that is nearly identical to MLC-2 and functions redundantly with MLC-2 in the body-wall and in pharyngeal muscle to affect L1 larval viability, elongation, and pharyngeal and body-wall muscle development, and also affects locomotion and growth; expressed in the body-wall muscles, pharyngeal muscles, and vulval muscles.
WBGene00003370	mlc-2	-	X	X	-	CATGCG,CACACG,CAACTG,CATACG	mlc-2 encodes, along with mlc-1 and mlc-4, one of three C. elegans regulatory myosin light chains; MLC-2 is predicted to function as a regulator of myosin ATPase activity, and genetic studies indicate that MLC-2 is nearly essential in hermaphrodites for normal pharyngeal muscle function, but redundant with MLC-1, with which it is nearly identical, for proper bodywall muscle development; according…
WBGene00003371	mlc-3	-	X	X	-	CAAGTG	mlc-3 encodes an essential myosin light chain; large-scale RNAi screens indicate that mlc-3 activity is required for both embryonic and postembryonic development, as well as for normal locomotion and egg laying.
WBGene00003374	mlk-1	X	X	X	-	CACATG,CACGAG,CACACG,CAAGTG	""
WBGene00003378	mml-1	X	X	X	-	CACGTG,CAACTG	mml-1 encodes, by alternative splicing, two isoforms of a bHLH-ZIP protein orthologous to human MLX (OMIM:602976), MLXIP (OMIM:608090), and MLXIPL (OMIM:605678, deleted in Williams-Beuren syndrome); MML-1 has five N-terminal Mondo Conserved Regions, an N-terminal nuclear localization sequence, and a C-terminal bHLHZip domain; with MXL-2, MML-1 is probably required for normal migration of ray 1 pr…
WBGene00003388	moe-3	X	X	-	-	CACATG,CAGCTG	moe-3 encodes a CCCH tandem zinc finger (TZF) protein; while loss of moe-3 activity via RNAi alone results in no obvious abnormalities, animals triply mutant for moe-3, oma-1, and oma-2 demonstrate oocyte maturation defects, indicating that these genes likely function redundantly during germline development; in situ hybridization experiments indicate that moe-3 mRNA expression is relatively weak …
WBGene00003389	mog-1	X	X	X	-	CATACG	The mog-1 gene encodes a DEAH helicase orthologous to the Drosophila CG1375/1405, the human PRP16, and the S. cerevisiae PRP16 proteins.
WBGene00003392	mog-4	X	X	X	-		The mog-4 gene encodes a DEAH helicase orthologous to the Drosophila CG10689 and the S. cerevisiae PRP2 proteins.
WBGene00003393	mog-5	X	X	X	-		The mog-5 gene encodes a DEAH helicase orthologous to the Drosophila CG8241, the human HRH1, and the S. cerevisiae PRP22 proteins.
WBGene00003402	mpk-2	X	X	X	-	CATACG	mpk-2 encodes a mitogen activated protein (MAP) kinase; by homology, MPK-2 is predicted to function as a serine/threonine kinase that acts downstream of a receptor tyrosine kinase in a cell signaling pathway; however, as loss of mpk-2 activity via large-scale RNAi screens does not produce any obvious abnormalities, the precise role of MPK-2 in C. elegans development and/or behavior is not yet kno…
WBGene00003405	mre-11	X	X	X	-	CACGCG	mre-11 encodes a protein orthologous to S. cerevisiae MRE11 and to human MRE11A (OMIM:600814, mutated in ataxia-telangiectasia-like disorder); MRE-11 is required for meiotic recombination and DNA repair in C. elegans, for multigenerational persistence of the germline, and (in conjunction with CHK-2 and SPO-11) for the localization of RAD-51 to foci in late zygotene/early pachytene nuclei.
WBGene00003406	mrg-1	X	X	X	-	CACGCG,CATCTG,CATACG	mrg-1 encodes a chromodomain-containing protein orthologous to mammalian MRG15, an essential mortality factor-related protein that promotes cell proliferation; during development, maternal MRG-1 is required for embryonic viability and for proliferation and survival of primordial germs cells (PGCs); in embryonic and PGC development MRG-1 likely functions as a transcriptional regulator, as loss of …
WBGene00003408	mrp-2	-	X	X	-	CACGAG,CACGCT,CATCTG	mrp-2 encodes a predicted multidomain transmembrane protein that is a member of the ATP-binding cassette (ABC) superfamily of transport proteins and is homologous to the human multidrug resistance-associated protein 1 (MRP1, OMIM:158343); by homology, MRP-2 is predicted to function as a membrane pump that couples the energy of ATP hydrolysis to membrane transport; as loss of MRP-2 function via RN…
WBGene00003411	mrp-5	X	X	X	X	CACACG,CAACTG,CAAGTG,CACCTG,CATATG	The mrp-5 gene encodes a homolog of the human gene CFTR, which when mutated leads to cystic fibrosis (OMIM:219700).
WBGene00003415	mars-1	X	X	X	X	CAAGTG	mrs-1 encodes a predicted cytoplasmic methionyl-tRNA synthetase (MetRS), a class I aminoacyl-tRNA synthetase that catalyzes the attachment of methionine to its cognate tRNA and is thus required for protein biosynthesis; MRS-1 is essential for embryogenesis and required also for a normal rate of postembryonic growth.
WBGene00003417	mrt-2	X	X	X	-	CACGTG,CACACG,CACCTG	mrt-2 encodes a highly conserved DNA-damage checkpoint protein homologous to the RAD1 protein found in S. pombe, Drosophila, and mammals; mrt-2 functions in the germline to maintain chromosomal integrity, and promote cell cycle arrest in mitotic germ cells and apoptosis in meiotic germ cells in response to genotoxic agents (DNA damage); mrt-2 mutations result in progressive telomere loss, chromos…
WBGene00003423	msi-1	-	X	-	-	CACATG,CACGCG,CATGCG	""
WBGene00003473	mtl-1	-	X	X	X		mtl-1 encodes one of two C. elegans metallothioneins, small, cysteine-rich, metal-binding proteins; MTL-1 functions in metal detoxification and homeostasis and in stress adaptation; in addition, mtl-1 plays a role in regulating growth and fertility; mtl-1 is constitutively expressed in the terminal bulb of the pharynx and expression is induced in larval intestinal cells following exposure to cadm…
WBGene00003477	mtm-5	X	X	X	-	CATGCG,CACCTG	mtm-5 encodes a catalytically inactive myotubularin lipid phosphatase; MTM-5 is a large (1,744-residue) putative SET-binding factor orthologous to human SBF1 (OMIM:603560) and SBF2 (OMIM:607697, mutated in Charcot-Marie-Tooth disease, type 4B2); MTM-5 is expressed in adult pharynx, intestine, and body wall muscle.
WBGene00003479	mtm-9	X	X	X	-		mtm-9 encodes a catalytically inactive myotubularin lipid phosphatase orthologous to human MTMR9 (OMIM:606260) that affects phosphoinositide 3-phosphate localization, and whose mutation blocks endocytosis by the coelomocytes of C. elegans; MTM-9 is believed to function as part of a complex with MTM-6A and it is predominantly localized to the coelomocyte cytoplasm, with some localization to the me…
WBGene00003495	mup-2	-	X	-	-		mup-2 encodes the muscle contractile protein troponin T ( TnT ) homologous to vertebrate and invertebrate TnT and contains an invertebrate- specific COOH -terminal tail; mup-2 affects embryonic body wall muscle cell contraction, sarcomere organization, cell positioning, regulated muscle contraction in larval and adult body wall muscle, epidermal morphogenesis, and is required for proper function …
WBGene00003497	mup-4	X	X	-	X		The mup-4 gene encodes a novel transmembrane protein required for junctional attachments between hypodermis and muscle, and between the apical epithelial surface and the cuticular matrix.
WBGene00003499	mut-2	X	X	X	-		mut-2 encodes a nucleotidyltransferase that is a member of the polymerase beta nucleotidyltransferase superfamily that includes poly(A) polymerases, 2-5 oligoadenylate synthetases, C. elegans GLD-2, and S. cerevisiae Trf4p; MUT-2 activity is required for meiotic chromosome segregation, negative regulation of DNA transposition, non-transgene-induced RNAi (i.e. RNAi via feeding is affected, whereas…
WBGene00003504	mut-7	X	X	X	-		mut-7 encodes a homolog of RnaseD that represses transposition of Tc1, Tc3, Tc4, and Tc5, perhaps by degrading transposon-specific messages; also affects sperm development, sensitivity to RNAi of mainly germline expressed genes, silencing of some germline transgenes, X chromosome loss, and is required for cosuppression (functional silencing of chromosomal loci induced by transgenes) and for silen…
WBGene00003508	mut-16	X	X	X	-	CATCTG	mut-16 encodes a glutamine/asparagine (Q/N)-rich domain-containing protein that lacks obvious homologs outside of other nematode species; MUT-16 activity is required for RNA-mediated interference (RNAi), transgene silencing in germ-line and somatic tissues, and for maintaining low levels of transposon mobilization; MUT-16 is thus predicted to play a role in chromatin organizataion and/or regulati…
WBGene00003510	mxl-2	-	X	X	X	CAACTG	""
WBGene00003511	mxl-3	X	X	X	-	CACGTG,CACATG,CACGCG,CACGCT,CATGCG,CACACG	mxl-3 encodes a basic helix-loop-helix transcription factor; an mxl-3 deletion mutation, tm2580, has been reported to exhibit a slight growth delay; in vitro, MXL-3 binds E-box and/or E-box-like sequences; an mxl-3 reporter fusion is expressed in larvae and adults and seen in head muscles and neurons, part of the intestine, and body hypodermis.
WBGene00003515	myo-3	X	X	-	-		myo-3 encodes MHC A, the minor isoform of MHC (myosin heavy chain) that is essential for thick filament formation, and for viability, movement, and embryonic elongation; expressed in body muscle, the somatic sheath cell covering the hermaphrodite gonad, and also expressed in enteric muscle, vulval muscles of the hermaphrodite and the diagonal muscles of the male tail.
WBGene00003517	nac-1	-	X	-	-	CACGTG,CATACG	nac-1 encodes a low-affinity sodium-coupled dicarboxylate transporter homologous to INDY in D. melanogaster and to mammalian NaDC1 and NaDC3; nac-1 has no obvious function in either mass or individual RNAi assays; nac-1 is expressed in the intestine, in larvae and adults.
WBGene00003519	nac-3	-	X	X	X	CATGCG,CAAGTG,CATATG	nac-3 encodes a high affinity, sodium-coupled dicarboxylate transporter that is one of four C. elegans proteins related to Drosophila Indy and the mammalian NaDC1 and NaDC3 transporters; when expressed in a heterologous system, NAC-3 exhibits high affinity sodium/succinate cotransporter activity indicating that, functionally, NAC-3 is more closely related to mammalian NaDC3 than NaDC1; nac-3 mRNA…
WBGene00003547	nas-29	X	X	-	-	CACGTG,CACACG	""
WBGene00003559	ncl-1	-	X	X	-	CACGCG	ncl-1 encodes a cytoplasmic B-box zinc finger protein that negatively regulates rRNA and 5S RNA transcription, nucleolus size, and body size; NCL-1 is orthologous to Drosophila BRAIN TUMOR (BRAT), and ncl-1 mutants can be rescued by brat transgenes; NCL-1 is required for the normally small size of neuronal, muscle, and hypodermal nucleoli, and is already active in 4-cell embryos; NCL-1 may be a r…
WBGene00003561	ncr-1	-	X	X	-	CACACG,CATACG	ncr-1 encodes a large transmembrane glycoprotein with a patched-like domain that is orthologous to human NPC1 (OMIM:257220, mutated in Niemann-Pick type C disease); NCR-1 and NPC1 are eukaryotic members of the resistance-nodulation-division (RND) family of membrane permeases, and have a putative sterol-sensing domain; by homology, NCR-1 is predicted to function in intracellular cholesterol and gl…
WBGene00003564	ncs-2	X	X	X	-		""
WBGene00003567	ncx-2	-	X	X	-		ncx-2 encodes, by alternative splicing, three full-length isoforms of a putative 3Na[+]/1Ca[2+] exchanger, orthologous to human SLC8A1-3 and paralogous to NCX-1 and NCX-3; NCX-2 is predicted to export free cytoplasmic Ca[2+] with low affinity but high capacity, being complemented by low-capacity/high-affinity Ca[2+] ATPase pumps such as MCA-1/-3; NCX-3 has tandem Calx-alpha and Calx-beta domains …
WBGene00003576	ndc-80	X	X	X	-		ndc-80 (cogc-7) encodes an ortholog of mammalian COG-7 (OMIM:606978, mutated in congenital disorder of glycosylation), a subunit of lobe B of the conserved oligomeric Golgi complex (COGC); NDC-80 is also an outer kinetochore component orthologous to S. cerevisiae Ndc80p; NDC-80 affects metaphase plate formation in embryos (thus affecting chromosome segregation), kinetochore-microtubule interactio…
WBGene00003578	ndx-1	X	X	X	-		The ndx-1 gene encodes a NUDIX hydrolase.
WBGene00003582	dcap-2	-	X	X	-	CACATG	dcap-2 encodes an mRNA decapping enzyme that is a member of the NUDIX hydrolase (NUcleoside Diphosphate linked to some moiety X) family of enzymes; dcap-2 exhibits sequence- and context-dependent hydrolysis of mRNA caps in vitro, but RNAi experiments indicate that this activity is not essential for embryonic development; DCAP-2 localizes to cytoplasmic mRNA processing bodies and to P granules thr…
WBGene00003583	ndx-6	X	X	X	-		The ndx-6 gene encodes a NUDIX hydrolase.
WBGene00003585	ndx-8	X	X	X	-	CACGTG,CAAGTG,CACCTG,CAGCTG	The ndx-8 gene encodes a peroxisomal CoA diphosphatase with catalytic activity towards CoA and its derivatives, that is functionally homologous to the S. cerevisiae PCD1 enzyme; more generally, NDX-8 protein belongs to the family of NUDIX hydrolases.
WBGene00003589	nex-2	-	X	X	-	CACGAG,CAAGTG,CATCTG	nex-2 encodes an annexin, a member of a family of calcium-dependent phospholipid binding proteins; by homology, NEX-2 could function in a number of processes, such as membrane fusion, cytoskeletal interactions, and intracellular signaling; however, as loss of nex-2 function via RNA-mediated interference (RNAi) does not result in any abnormalities, the precise role of NEX-2 in C. elegans developme…
WBGene00003592	nfi-1	X	X	X	X	CACCTG,CATCTG	nfi-1 encodes the C. elegans ortholog of the Nuclear Factor I (NFI) family of transcription factors; in C. elegans, nfi-1 activity is required for locomotion, egg laying, pharyngeal pumping, and wild-type adult lifespan; in vitro, NFI-1 can bind conserved NFI-binding sites also recognized by vertebrate NFI proteins; in situ hybridization experiments indicate that nfi-1 is expressed maternally in …
WBGene00003593	nfm-1	-	X	X	-	CACGAG,CACACG,CAACTG,CACCTG,CATATG	nfm-1 encodes a homolog of human merlin/schwannomin (NF2), which when mutated leads to neurofibromatosis, type 2 (OMIM:101000); at the same time, it is also homologous to the ERM family of cytoskeletal linkers with approximately equal similarity to ezrin, radixin and moesin.
WBGene00003597	nhl-1	X	X	X	-		The nhl-1 gene encodes an RBCC protein, orthologous to the mammalian protein BERP; its C. elegans paralogs include ncl-1 and lin-41.
WBGene00003598	nhl-2	X	X	X	-	CACGAG,CACGCG,CATGCG,CACACG,CAAGTG,CACCTG,CAGCTG,CATCTG	nhl-2 encodes one of five C. elegans proteins that contain TRIM (tripartite-containing motif; RING, B-box, coiled-coil) and NHL (NCL-1, HT2A and LIN-41) domains; NHL-2 functions together with CGH-1 and in association with the miRSC complex to regulate the efficacy of microRNA-target interactions and hence, gene regulation, during postembryonic development; in addition, nhl-2 mutations suppress em…
WBGene00003602	nhr-3	-	X	X	-	CAACTG,CATCTG	nhr-3 encodes a member of the superfamily of nuclear receptors which is one of the most abundant class of transcriptional regulators; nuclear receptors have a well conserved DNA binding domain and a less conserved C-terminal ligand binding domain; nhr-3 has been identified and characterised as a gene affected by ethanol exposure in a microarray analysis of all C. elegans ORFs.
WBGene00003612	nhr-13	X	X	X	-	CACGAG	nhr-13 encodes a member of the nuclear hormone receptor family.
WBGene00003614	nhr-15	-	X	X	-	CACGCT,CACACG	nhr-15 is predicted to encode a member of the nuclear hormone receptor family.
WBGene00003616	nhr-17	X	X	-	-	CATGCG,CACACG,CACCTG	nhr-17 encodes a member of the superfamily of nuclear receptors, which is one of the most abundant class of transcriptional regulators; nuclear receptors have a well conserved DNA binding domain and a less conserved C-terminal ligand binding domain.
WBGene00003618	nhr-19	-	X	X	-	CACGCG,CAAGTG	""
WBGene00003620	nhr-21	X	X	X	-	CACGTG,CACACG,CAACTG,CACCTG	""
WBGene00003621	nhr-22	X	X	X	-		""
WBGene00003623	nhr-25	-	X	-	-	CACACG,CAAGTG	nhr-25 encodes a nuclear hormone receptor orthologous to Drosophila Ftz-F1; NHR-25 is required for embryogenesis, molting, vulval and gonadal development, and hypodermal expression of acn-1; nhr-25 is expressed in gonads and loaded into embryos as a maternal transcript; nhr-25 is zygotically expressed in progeny of the E cell, and then in hypodermis and gut; the role of NHR-25 in molting may be e…
WBGene00003624	nhr-28	X	X	X	-	CACACG,CAAGTG	""
WBGene00003626	nhr-32	X	X	X	-	CACGTG,CACATG,CAACTG,CATCTG	""
WBGene00003628	nhr-35	X	X	X	-	CACATG,CACGCT,CACACG,CAACTG,CACCTG,CATCTG	""
WBGene00003632	nhr-42	X	X	X	-	CACGTG,CATCTG	""
WBGene00003633	nhr-43	X	X	-	-		nhr-43 is predicted to encode a nuclear hormone receptor (NHR); the primary sequence of nhr-43 reveals that it has a leucine instead of a methionine that is conserved within the NHR superfamily at the carboxyl boundary of the DNA-binding domain.
WBGene00003634	nhr-44	X	X	X	-	CACATG,CACGCG,CATGCG,CACACG	""
WBGene00003637	nhr-47	X	X	X	-	CACGAG	nhr-47 is predicted to encode a nuclear hormone receptor (NHR); gene expression of nhr-47 appears to be induced upon exposure of worm cultures to estradiol.
WBGene00003638	nhr-48	-	X	X	-	CATGCG,CACACG,CAAGTG	nhr-48 encodes a nuclear receptor that, along with daf-12 and nhr-8, comprise the C. elegans members of a conserved nuclear receptor subfamily that includes Drosophila HR96 and the vertebrate vitamin D, PXR, and CAR proteins; an nhr-48::gfp reporter is expressed in the pharyngeal gland in larvae and adults and in the spermatheca beginning in L4; weak hypodermal expression is also seen in some tra…
WBGene00003639	nhr-49	-	X	X	X	CACGTG,CACACG	nhr-49 encodes a nuclear hormone receptor (NHR) related to the mammalian HNF4 (hepatocyte nuclear factor 4) family of NHRs; nhr-49 functions as a key regulator of fat metabolism and lifespan by regulating induction of beta-oxidation genes upon food deprivation and activation of stearoyl-CoA desaturase in fed animals, respectively; NHR-49 activates transcription in conjunction with the MDT-15 medi…
WBGene00003640	nhr-50	X	X	X	-	CACGTG,CACCTG	""
WBGene00003644	nhr-54	-	X	X	-		""
WBGene00003645	nhr-55	X	X	X	-	CACATG,CACGCG,CAACTG,CAAGTG,CATCTG	nhr-55 encodes a member of the superfamily of nuclear receptors, which is one of the most abundant class of transcriptional regulators; nuclear receptors have a well conserved DNA binding domain and a less conserved C-terminal ligand binding domain.
WBGene00003646	nhr-56	X	X	X	-	CACATG,CAAGTG,CAGCTG	nhr-56 encodes a member of the superfamily of nuclear receptors, which is one of the most abundant class of transcriptional regulators; nuclear receptors have a well conserved DNA binding domain and a less conserved C-terminal ligand binding domain.
WBGene00003647	nhr-57	X	X	X	-	CAAGTG,CAGCTG	""
WBGene00003648	nhr-58	X	X	X	-	CAACTG,CAAGTG,CATATG	""
WBGene00003649	nhr-59	X	X	X	-	CACATG,CATGCG	""
WBGene00003655	nhr-65	X	X	X	-	CACCTG	nhr-65 encodes a protein with similarity to members of the nuclear hormone receptor superfamily; although nhr-65 is not predicted to encode a complete DNA-binding domain, it is expressed, based on mRNA analysis cgc3416.
WBGene00003658	nhr-68	X	X	X	-	CACGTG,CACATG,CACACG,CAACTG	""
WBGene00003661	nhr-71	-	X	X	-	CACGCG,CAACTG,CAAGTG	""
WBGene00003668	nhr-78	X	X	X	-		""
WBGene00003669	nhr-79	X	X	X	-	CACGCT,CACACG	""
WBGene00003670	nhr-80	X	X	X	-	CACATG	nhr-80 encodes a nuclear hormone receptor, expressed in the intestine, that regulates expression of the delta-9 desaturases FAT-5/-6/-7, and thus regulates fatty acid metabolism; NHR-80 is fully required for any expression of FAT-7, full expression of FAT-5/-6, viability in the absence of FAT-6, and transcriptional hyperactivation of fat-7 in the absence of FAT-6, and for a fully normal adult lif…
WBGene00003675	nhr-85	-	X	-	-	CAAGTG,CAGCTG	nhr-85 encodes a nuclear receptor of the NR1 subfamily that is orthologous to the insect E75 nuclear receptors that regulate molting and metamorphosis, and human NR1D1, which is involved in mammalian circadian rhythms; by homology, NHR-85 likely functions as a transcription factor that,based upon RNAi experiments, is required for development of the egg-laying system and formation of SDS-resistant…
WBGene00003676	nhr-86	X	X	X	-	CACGTG,CACGAG,CATGCG,CACACG,CATCTG	""
WBGene00003677	nhr-87	X	X	X	-	CACGTG,CACATG	""
WBGene00003678	nhr-88	-	X	X	-	CACGTG,CACGAG,CACGCT,CACACG,CAACTG,CACCTG	""
WBGene00003680	nhr-90	X	X	X	-	CACATG	""
WBGene00003684	nhr-94	X	X	-	-	CACATG,CAACTG,CATATG	""
WBGene00003685	nhr-95	-	X	-	-	CACGCT	nhr-95 encodes a member of the superfamily of nuclear receptors, which is one of the most abundant class of transcriptional regulators; nuclear receptors have a well conserved DNA binding domain and a less conserved C-terminal ligand binding domain.
WBGene00003687	nhr-97	X	X	X	-		""
WBGene00003689	nhr-99	-	X	X	-	CACGTG	nhr-99 encodes a member of the superfamily of nuclear receptors, which is one of the most abundant class of transcriptional regulators; nuclear receptors have a well conserved DNA binding domain and a less conserved C-terminal ligand binding domain.
WBGene00003691	nhr-101	-	X	X	-	CACACG,CAAGTG,CATATG	nhr-101 encodes a member of the nuclear hormone receptor family.
WBGene00003694	nhr-104	X	X	X	-	CACGTG,CACACG	nhr-104 encodes a member of the superfamily of nuclear receptors, which is one of the most abundant class of transcriptional regulators; nuclear receptors have a well conserved DNA binding domain and a less conserved C-terminal ligand binding domain.
WBGene00003695	nhr-105	X	X	X	-	CATCTG	nhr-105 encodes a nuclear receptor that is most highly conserved amongst nematode species; nhr-105 mRNA levels are upregulated in response to progesterone treatment.
WBGene00003697	nhr-107	-	X	X	-	CACGTG,CACATG,CAACTG	nhr-107 encodes a member of the nuclear hormone receptor family.
WBGene00003704	nhr-114	X	X	-	-	CACGTG,CACATG,CACGAG,CATGCG,CAACTG,CAAGTG,CAGCTG,CATACG	nhr-114 encodes, by alternative splicing, two isoforms of a nuclear hormone receptor that specifically binds GPA-13 in yeast two-hybrid assays; the interaction of NHR-114 with GPA-13 is independent of whether GPA-13 is constitutively activated or not; NHR-114 is expressed in intestine (and weakly in hypodermal cells), with mainly nuclear localization; NHR-114 has no obvious function or phenotype …
WBGene00003707	nhr-117	-	X	X	-	CACATG	""
WBGene00003709	nhr-119	X	X	X	-		""
WBGene00003711	nhr-121	-	X	X	-	CACGTG,CACACG,CAAGTG	""
WBGene00003712	nhr-122	-	X	X	-	CACGAG	""
WBGene00003721	nhr-131	X	X	X	-	CAACTG	""
WBGene00003722	nhr-132	X	X	X	-	CACCTG,CATCTG	""
WBGene00003723	nhr-133	X	X	X	-	CACGTG,CACGCT,CATGCG,CACACG,CAACTG,CACCTG	""
WBGene00003724	nhr-134	X	X	X	-	CACATG,CAACTG	""
WBGene00003725	nhr-135	X	X	X	-	CACGTG	""
WBGene00003726	nhr-136	X	X	X	-	CACGAG,CACACG,CAGCTG	""
WBGene00003733	nhx-5	X	X	X	-	CAACTG	nhx-5 encodes a sodium/proton exchanger expressed intracellularly in many neurons, as well as in the vulC cells of the vulva and the excretory cell; nhx-5 has no obvious phenotype in mass RNAi screens; NHX-5 is thought to prevent intracellular acidification by catalysing the electroneutral exchange of vesicular sodium for an intracellular proton; the granular intracellular expression of NHX-5::GF…
WBGene00003742	nlp-4	X	X	X	-		nlp-4 encodes three predicted neuropeptide-like proteins; nlp-4 has no none homologs in other nematode species, and its expression pattern has not been determined; in addition, as loss of nlp-4 activity via large-scale RNAi screens does not result in any obvious abnormalities, the precise role of nlp-4-encoded peptides in development and/or behavior is not yet known.
WBGene00003762	nlp-24	X	X	-	-	CACGAG	""
WBGene00003765	nlp-27	X	X	-	-	CACGCG,CAAGTG	nlp-27 encodes a predicted neuropeptide with homology to C. elegans nlp-28 through nlp-31.
WBGene00003766	nlp-28	-	X	-	-		nlp-28 encodes a neuropeptide-like protein.
WBGene00003767	nlp-29	X	X	-	-	CACGAG,CAAGTG	nlp-29 encodes an antimicrobial, neuropeptide-like protein; nlp-29 appears to play a role in innate immunity, as its expression is strongly induced following bacterial and fungal infection; nlp-29 is expressed in the hypodermis and in the intestine; nlp-29 expression is regulated by a signaling pathway that includes the GPA-12 G protein alpha subunit, TIR-1, an ortholog of SARM, a Toll-interleuki…
WBGene00003769	nlp-31	X	X	-	-	CAAGTG	nlp-31 encodes five predicted neuropeptide-like proteins; in C. elegans, nlp-31 is part of the YGGWamide neuropeptide family that also contains nlp-24, nlp-25, and nlp-27-32; nlp-31 is expressed in the hypodermis, and its expression is also detected in precomma-stage embryos; nlp-31 expression is upregulated in response to fungal infection and, when synthesized in vitro, demonstrates antifungal a…
WBGene00003771	nlp-33	X	X	-	-	CACGCT,CAAGTG,CATATG	""
WBGene00003773	nlt-1	X	X	X	-	CAACTG	nlt-1 encodes a member of the SCP-2 sterol transfer family.
WBGene00003779	nob-1	-	X	X	-		The nob-1 gene encodes one of three C. elegans posterior group homeodomain transcription factors orthologous to Drosophila Abd-B and the vertebrate Hox9-13 proteins; NOB-1, along with an additional posterior Hox ortholog, PHP-3, is required during embryogenesis for proper fate specification and morphogenesis of cells in the posterior region.
WBGene00003785	nos-3	X	X	X	-	CAAGTG,CATCTG	nos-3 encodes a homolog of Drosophila NANOS that physically interacts with FBF-1 (similar, though not orthologous, to Drosophila PUMILIO); NOS-3 is required in development of the hermaphrodite germ-line to promote the switch from sperm to oocyte production, perhaps by forming a complex with FBF-1 that controls fem-3 mRNA.
WBGene00003786	npa-1	X	X	X	X		npa-1 encodes a large polyprotein precursor that is posttranslationally cleaved to multiple units of ~14.5kDa, each of which is a strong binding protein for fatty acids and retinol (Vitamin A); the lipid binding sites of NPA-1-derived peptides are unusually apolar; NPA-1-derived peptides probably are carrier proteins that enable distribution of these lipids within nematodes; NPA-1-derived peptide…
WBGene00003787	npp-1	X	X	X	-		npp-1 encodes a nucleoporin that is most closely related to the vertebrate nucleoporin Nup54 and Saccharomyces cerevisiae nucleoporin Nup57p; during embryonic development, npp-1 activity is essential for some aspects of nuclear structure and function, as well as for proper mitotic spindle orientation, asymmetric cell division, cell fate specification, and mitotic cell cycle timing; npp-1 is also …
WBGene00003788	npp-2	X	X	X	X	CAAGTG	npp-2 encodes a protein with low similarity to rat nucleoporin Nup75 that affects embryonic viability and has a variety of other defects in RNAi screens including: nuclear morphology, growth, fertility, locomotion, and egg laying; enriched in oocytes.
WBGene00003789	npp-3	X	X	X	X	CAACTG,CAGCTG	npp-3 encodes a nucleoporin that is a homolog of vertebrate Nup205; npp-3 is required for normal nuclear pore complex distribution in the nuclear envelope, nuclear exclusion of large non-nuclear macromolecules, chromatin condensation, proper mitotic spindle orientation, early embryonic viability, body integrity, and locomotion.
WBGene00003791	npp-5	-	X	X	-		""
WBGene00003792	npp-6	X	X	X	-	CATGCG,CATATG	npp-6 encodes a protein with weak similarity to mouse nuclear pore complex protein Nup160, and affects embryonic and larval viability.
WBGene00003793	npp-7	X	X	X	-	CACGCG,CACACG,CAGCTG,CATACG	""
WBGene00003794	npp-8	X	X	X	-	CACGCG,CAGCTG	""
WBGene00003795	npp-9	X	X	X	-	CACGCG	""
WBGene00003796	npp-10	-	X	X	-		npp-10 is orthologous to the human gene NUCLEOPORIN, 98-KD (NUP98; OMIM:601021), which can promote leukemias (myelodysplastic syndromes, AML, or CML) when chromosomally rearranged.
WBGene00003797	npp-11	X	X	-	-	CACATG,CACGCG	""
WBGene00003798	npp-12	X	X	X	-	CACGTG	npp-12 encodes Gp210, an evolutionarily conserved membrane protein of the nuclear pore complex (NPC); NPP-12 is required for embryonic viability and normal nuclear membrane structures.
WBGene00003799	npp-13	X	X	X	-	CATGCG	""
WBGene00003800	npp-14	X	X	X	-	CACGAG,CACGCG,CAACTG,CACCTG,CAGCTG	npp-14 is orthologous to the human gene NUCLEOPORIN, 214-KD (NUP214; OMIM:114350), which encodes part of the nucleopore complex mediating nucleocytoplasmic transport; NUP214, as a fusion gene with DEK (OMIM:125264), is found in a subset of acute myeloid leukemia.
WBGene00003801	npp-15	X	X	X	-		""
WBGene00003802	npp-16	X	X	X	-		""
WBGene00003803	rae-1	X	X	X	-	CACGCG,CAACTG	""
WBGene00003804	npp-18	X	X	X	-	CACGCT	""
WBGene00003805	npp-19	X	X	X	-		""
WBGene00003806	npp-20	X	X	X	-	CACGAG,CACGCG,CACGCT,CACACG,CAGCTG	""
WBGene00003815	nars-1	X	X	X	-		nrs-1 encodes an asparaginyl-tRNA synthetase that is required for embryonic viability and fertility
WBGene00003818	nsf-1	X	X	X	-		""
WBGene00003821	nst-1	X	X	X	-	CACATG,CAAGTG	nst-1 encodes a homolog of human GNL3 (OMIM:608011, nucleostemin) and GNL3L, and of S. cerevisiae NUG1; NST-1 may suppress tumorous growth in the germ line by ensuring robust larval germline proliferation; like PRO-1, -2, and -3, NST-1 is probably required for ribosome biogenesis, suggesting a link between biogenesis in the distal sheath and control of cell division in the germ line; nucleostemin…
WBGene00003825	ntl-2	X	X	X	X	CACATG,CACGCG,CACGCT,CATGCG,CAACTG,CATCTG	""
WBGene00003827	ntl-4	X	X	X	-	CACGAG,CATGCG,CAAGTG	ntl-4 encodes two proteins by alternative splicing, one of which (NTL-4A) has an N-terminal RING finger and a RNA recognition motif ('RRM', 'RBD', or 'RNP'), and both of which have glutamine/asparagine-rich domains.
WBGene00003829	nud-1	-	X	-	-	CATCTG	nud-1 encodes the C. elegans ortholog of the Aspergillus nidulans nudC, which mediates nuclear migration along Aspergillus hyphae.
WBGene00003830	num-1	-	X	-	-	CACATG	num-1 encodes two isoforms of an ortholog of Drosophila NUMB that inhibits endocytotic recycling and antagonizes RME-1 in vivo; NUM-1 is required for recycling (but not internalization) of a transmembrane endocytosis marker; num-1(bc365) null mutants, while mostly normal, no longer require RME-1 in endocytotic recycling; NUM-1A is localized to the basolateral surfaces of most polarized epithelial…
WBGene00003831	nuo-1	X	X	X	X		nuo-1 encodes a encodes a 51 kDa subunit of mitochondrial complex I that is required for oxidative phosphorylation, resistance to volatile anesthetics, and progression through development; nuo-1 is orthologous to human NDUFV1 (OMIM:161015, mutated in Leigh syndrome); nuo-1(ua1) induces a developmental arrest at the third larval (L3) stage that blocks reproduction, and thus is lethal to a populati…
WBGene00003836	nxt-1	X	X	X	-		""
WBGene00003844	odc-1	X	X	X	-	CACATG,CACACG,CAACTG,CATCTG	odc-1 encodes ornithine decarboxylase, the first enzyme of polyamine biosynthesis that catalyzes the conversion of ornithine to putrescine; ODC-1 is required for development when animals are deprived of exogenous polyamines, which are required for oogenesis and completion of embryogenesis; in addition,ODC-1 may contribute to male fertility; ODC-1 activity is detectable at all developmental stages…
WBGene00003858	ogt-1	X	X	X	-	CAAGTG	ogt-1 encodes an ortholog of O-linked N-acetylglucosamine (O-GlcNAc) transferase (OGT; OMIM:300255) with 12 N-terminal tetratricopeptide (TPR) domains (generally thought to enable protein-protein interactions) and a C-terminal putative catalytic domain; although loss of ogt-1 activity has no effect on overall viability or fertility, ogt-1 mutations result in alterations in macronutrient storage a…
WBGene00003868	ooc-3	X	X	X	-		ooc-3 encodes a nematode-specific protein with a predicted signal sequence, four predicted transmembrane domains, and two putative PEST sequences; OOC-3 localizes to the endoplasmic reticulum (ER), and is maternally required for correct localization of PAR-2 and PAR-3 in the P1 blastomere of the two-cell stage embryo; specifically, OOC-3 is required for restricting PAR-3 to the anterior cortex of…
WBGene00003870	ooc-5	X	X	-	-		ooc-5 encodes a AAA+ ATPase that is related to the Torsin family of proteins; along with TOR-1 and TOR-2, OOC-5 comprises the three C. elegans orthologs of human TorsinA, mutations in which are associated with Torsion Dystonia (OMIM:605204); during embryonic development, OOC-5 activity is essential and required for re-establishment of PAR protein asymmetry in the P1 cell of the two-cell embryo an…
WBGene00003891	osm-11	X	X	-	-	CACGAG,CACGCG	osm-11 encodes a protein required for normal osmosensation, osmotic resistance, and defecation rhythm, and for fully normal growth rate; OSM-11 has no clear orthologs outside of nematodes, but is paralogous to DOS-1, OSM-7, and K02F3.7, has a predicted signal sequence with 12 conserved cysteine residues, and may be secreted; osm-11 mutants have abnormally high levels of internal glycerol, defecti…
WBGene00003893	ost-1	-	X	-	-		ost-1 encodes the C. elegans ortholog of the conserved basement membrane glycoprotein component osteonectin/SPARC/BM-40; loss of ost-1 function via RNAi indicates that ost-1 activity is required for embryonic and larval development, as well as for normal gut development, body size, and fecundity; an OST-1::GFP reporter fusion protein localizes to the basement membranes along body wall and sex mus…
WBGene00003901	paa-1	-	X	X	-	CACGAG,CAGCTG	paa-1 encodes the sole C. elegans homolog of PR65, the structural subunit of protein phosphatase 2A (PP2A); paa-1 is an essential gene, required in RNAi assays for embryonic viability, fertility, and cuticular integrity; PAA-1 protein physically interacts with LET-92, the PP2A catalytic subunit, and with RSA-1, a PP2A regulatory subunit; PAA-1 also physically interacts with SMG-5; PAA-1 localizes…
WBGene00003902	pab-1	X	X	X	-		pab-1 encodes a polyadenylate-binding protein (i.e., poly(A)-binding protein, or PAB); pab-1 is essential for germline proliferation, regulation of adult lifespan, and normal body size; PAB-1 forms a complex with ATX-2, the C. elegans ataxin 2 ortholog, which is also required for germline development; PAB-1 has been successfully used as an epitope-tagged transgenic reagent for tissue-specific iso…
WBGene00003903	pab-2	-	X	X	-	CACGCT,CACACG,CAACTG,CAAGTG,CATACG	pab-2 encodes a polyadenylate-binding protein 1 homolog with high similarity to human PABP 1.
WBGene00003904	pabp-2	X	X	X	-	CATATG	pabp-2 encodes the C. elegans PABPN1 (polyadenylate-binding protein, nuclear 1) ortholog; by homology, PABP-2 is predicted to function as a poly(A)-binding protein involved in several aspects of pre-mRNA processing; large-scale RNAi screens indicate that pabp-2 activity is essential for embryonic and larval development, as well as normal rates of growth and locomotion; in humans, expansion of a p…
WBGene00003915	pan-1	X	X	X	-	CAGCTG	pan-1 encodes a novel predicted transmembrane protein with extracellular leucine-rich repeats; loss of PAN-1 activity via RNAi results in molting defects and arrested L2-sized larvae, indicating that PAN-1 is required for completion of the larval molts; pan-1 expression is enriched in the germline and upregulated in animals mutant for unc-95, which encodes a LIM domain-containing protein that loc…
WBGene00003917	par-2	X	X	X	-	CACGAG,CAAGTG,CATCTG	par-2 encodes a protein containing a C3HC4-type RING-finger, a specialized type of zinc-finger found in E3 ubiquitin ligase subunits; PAR-2 is required maternally for polarization of the C. elegans zygote along the anterior-posterior (A-P) axis and is asymmetrically localized to the posterior cortex of the one- and two-cell embryo via interdependent interactions with PAR-3, PAR-6, and PKC-3.
WBGene00003920	par-5	X	X	X	X	CACGCG,CATGCG,CACCTG,CATCTG	PAR-5 encodes one of two C. elegans 14-3-3 proteins; par-5 is essential for early embryonic development, particularly for early embryonic asymmetry; PAR-5 also functions in a Wnt/MAPK signaling pathway to regulate the nuclear level of the POP-1/TCF transcription factor; PAR-5 has been shown to physically interact with a number of proteins, including those involved in G protein signaling pathways …
WBGene00003922	pas-1	X	X	X	X	CACGCT	pas-1 encodes a type 6 alpha subunit of the 26S proteasome's 20S protease core particle (CP); PAS-1 is required for embryonic development and by homology, is predicted to comprise the outer rings of the proteasome and to play a role in selective degradation of ubiquitinated proteins during development; in vitro, PAS-1 interacts with VET-1, a coiled-coil domain-containing protein expressed in the …
WBGene00003923	pas-2	X	X	X	-		pas-2 encodes a proteasome subunit with highest similarity to vertebrate proteasome alpha 2 subunits.
WBGene00003924	pas-3	-	X	X	-	CATGCG	pas-3 encodes a proteasome subunit alpha type-4 that affects embryonic viability, growth, fertility, and locomotion.
WBGene00003925	pas-4	X	X	X	-	CAACTG,CACCTG,CATCTG	pas-4 encodes a proteasome alpha-type seven subunit of the core 20S proteasome subcomplex; loss of pas-4 activity via RNAi results in a wide variety of defects including embryonic and larval lethality, sterility, abnormal locomotion, slow growth, and abnormal transgene expression and subcellular localization; loss of pas-4 activity also results in activation of SKN-1, a transcription factor requi…
WBGene00003926	pas-5	-	X	X	X	CACGTG,CACGAG	pas-5 encodes a proteasome alpha-type five subunit of the core 20S proteasome subcomplex; loss of pas-5 activity via RNAi results in a variety of defects including embryonic and larval lethality, sterility, and abnormal locomotion; loss of pas-5 activity also results in activation of SKN-1, a transcription factor required in adult worms for the acute response to oxidative stress and maternally fo…
WBGene00003928	pas-7	X	X	X	X	CATGCG	pas-7 encodes a proteasome alpha-type three subunit of the core 20S proteasome subcomplex; loss of pas-7 activity via RNAi results in several defects including embryonic and larval lethality, sterility, and abnormal meiotic progression.
WBGene00003931	pat-4	X	X	X	X	CATGCG	The pat-4 gene encodes a serine/threonine kinase orthologous to human integrin-linked kinase (ILK, OMIM:602366) and is required for formation of integrin-mediated muscle cell attachments during embryogenesis; PAT-4 probably functions as an adaptor molecule and localizes to dense bodies and M lines; PAT-4 forms a ternary complex with PAT-6/actopaxin and UNC-112, and requires UNC-112, UNC-52/perlec…
WBGene00003932	pat-6	X	X	X	X		pat-6 encodes the worm ortholog of alpha-parvin; it is required for muscle assembly and function, with mutations leading to embryonic lethality.
WBGene00003934	pat-10	X	X	-	-	CATCTG	pat-10 encodes body wall muscle troponin C, the calcium-binding component of the troponin complex of actin thin filaments; PAT-10 is essential for muscle contraction and thus for completion of embryonic morphogenesis and elongation; by homology, PAT-10 likely functions to regulate body wall muscle contraction in response to changes in intracellular calcium; PAT-10 is expressed in body wall muscle…
WBGene00003936	pat-12	-	X	X	-	CACATG	pat-12 encodes several isoforms containing a novel hemidesmosome component that has strong homology to antigen B20 from filarial nematode onchocerca volvulus, which partly protects different hosts against infection when used for immunization; PAT-12 activity is important to maintain FO integrity and might have distinct functions apically and basally based on differential loss of VAB-10A, CIFs and…
WBGene00003939	pax-3	-	X	-	-	CATGCG	pax-3 encodes a divergent paired-like homeodomain protein that does not belong to the Q50, K50, or S50 classes; PAX-3 is required for locomotion and vulval development; pax-3(RNAi) animals have consistent Pvl and Unc phenotypes (as well as less consistent Bmd, Rup, and Stp phenotypes).
WBGene00003947	pbs-1	X	X	X	-	CACGCG	pbs-1 encodes a protease subunit with highest similarity to vertebrate proteasome subunit beta type 6 that affects fertility, embryonic viability, locomotion, and larval viability
WBGene00003948	pbs-2	X	X	X	X	CACGCT	""
WBGene00003949	pbs-3	X	X	X	X	CACGCT	pbs-3 encodes a B-type subunit of the 26S proteasome's 20S protease core particle; by homology, PBS-3 is predicted to function in ATP/ubiquitin-dependent nonlysosomal protein degradation; loss of pbs-3 activity via large-scale RNAi screens indicates that, in C. elegans, PBS-3 is required for embryonic and germline development, movement, normal body coloration, and normal body morphology.
WBGene00003950	pbs-4	X	X	X	X	CACATG,CACGCT,CAACTG,CAAGTG,CATCTG	pbs-4 encodes a B-type subunit of the 26S proteasome's 20S protease core particle; by homology, PBS-4 is predicted to function in ATP/ubiquitin-dependent nonlysosomal protein degradation; loss of pbs-4 activity via RNAi indicates that, in C. elegans, PBS-4 is required for embryonic, germline, and larval development.
WBGene00003951	pbs-5	-	X	-	X		""
WBGene00003952	pbs-6	-	X	X	X	CATCTG	The pbs-6 gene encodes a homolog of mammalian PSMB1.
WBGene00003953	pbs-7	X	X	X	X	CACATG,CAGCTG	pbs-7 encodes a B-type subunit of the 26S proteasome's 20S protease core particle; by homology, PBS-7 is predicted to function in ATP/ubiquitin-dependent nonlysosomal protein degradation; loss of pbs-7 activity via large-scale RNAi screens indicates that, in C. elegans, PBS-7 is required for normal movement and for embryonic, germline, and larval development.
WBGene00003954	pcm-1	X	X	X	X	CAGCTG	pcm-1 encodes, by alternative splicing, two isoforms of an L-isoaspartate O-methyltransferase (EC 2.1.1.77) required for longevity of starved L1 and dauer larvae, and perhaps for autophagy; PCM-1 is orthologous to human PCMT1 (OMIM:176851) and is predicted to repair age-damaged proteins; PCM-1 is biochemically active in vitro, but lacks the D-aspartyl-methylase activity of human PCMT1; PCM-1 leve…
WBGene00003955	pcn-1	X	X	X	-		pcn-1 encodes the C. elegans ortholog of proliferating cell nuclear antigen (PCNA), an acidic protein that is an essential component of the DNA replication and repair machinery and serves as a processivity factor for DNA polymerase delta; PCN-1 is required for early embryogenesis and for proper germ-line development, and directly interacts with CKI-2, a cyclin-dependent kinase inhibitor homolog t…
WBGene00003956	pcp-1	-	X	X	-		pcp-1 encodes a predicted prolylcarboxypeptidase (PRCP); by homology, PCP-1 is predicted to function as a lysosomal serine-type peptidase that hydrolyzes proteins containing a penultimate proline residue.
WBGene00003962	pdi-1	X	X	X	-	CACGTG,CACGCG,CATACG	pdi-1 encodes a protein disulfide isomerase; loss of function mutations in pdi-1 result in no obvious abnormalities, but animals triply mutant for three C. elegans PDI's, encoded by pdi-1, pdi-2, and pdi-3, display embryonic lethality characterized by loss of vermiform morphology after elongation, suggesting that the pdi genes function redundantly in embryonic morphogenesis; PDI-1 exhibits protei…
WBGene00003963	pdi-2	-	X	X	-	CACGCT	pdi-2 encodes a protein disulfide isomerase beta subunit; by homology, PDI-2 is predicted to function in oxidative protein folding in the endoplasmic reticulum (ER); PDI-2 activity is required for several organismal processes including body morphology, locomotion, fertility, molting, and collagen deposition; pdi-2 transcript levels are increased in response to ER stress; pdi-2 is expressed in the…
WBGene00003964	pdi-3	X	X	X	-	CACGTG,CACATG,CACGAG,CACGCG,CACACG	pdi-3 encodes a protein disulfide isomerase (PDI) required for normal cuticle collagen deposition and, subliminally, for maintenance of normal body shape; PDI-3 has both PDI and calcium-dependent transglutaminase activity in vitro, crosslinking proteins through a gamma-glutamyl epsilon-lysine dual residue; PDI-3 is homologous to the human PDI ERp60, as well as a homolog in the dog heartworm Dirof…
WBGene00003965	pdk-1	-	X	-	-	CATCTG	pdk-1 encodes the C. elegans 3-phosphoinositide-dependent kinase 1 ortholog; PDK-1 is a component of the DAF-2/insulin receptor-like signaling pathway and accordingly, functions to regulate such processes as dauer larvae formation, longevity, and salt chemotaxis learning; genetic analyses indicate that, in regulating dauer arrest, PDK-1 acts downstream of AGE-1/PI3K and upstream of the AKT-1 and …
WBGene00003967	pdr-1	-	X	X	X	CACATG,CACGCG,CACACG	pdr-1 encodes an ortholog of human parkin (PARK2; OMIM:602544), which when mutated leads to the juvenile 2 form of Parkinson disease (OMIM:600116).
WBGene00003968	peb-1	X	X	X	-	CACGCG,CATGCG,CAACTG,CAGCTG,CATCTG	peb-1 encodes a novel DNA-binding protein; during development, peb-1 activity is required for proper morphogenesis of the pharynx, vulva, and hindgut and for normal molting, feeding, and body morphology; in vitro, PEB-1 exhibits sequence-specific DNA binding to a regulatory sequence known as subelement C, which directs pharynx-specific myo-2 expression and in yeast, PEB-1 exhibits modest transcri…
WBGene00003970	pek-1	X	X	X	-	CACGTG,CACATG,CAACTG,CAAGTG	pek-1 encodes a predicted transmembrane protein kinase orthologous to human eukaryotic translation initiation factor 2-alpha kinase 3 (EIF2AK3, OMIM:604032), which when mutated leads to Wolcott-Rallison syndrome; PEK-1 is strongly expressed in intestinal cells and is required for the unfolded protein response (UPR) that counteracts cellular stress induced by accumulation of unfolded proteins in t…
WBGene00003975	pen-2	-	X	X	-	CACGCG,CATCTG	""
WBGene00003978	pes-4	-	X	X	-		pes-4 encodes a protein that contains two type 1 KH domains, RNA-binding domains that are present in a diverse group of nucleic acid-binding proteins; pes-4 was identified in promoter-trapping screens and by homology, is predicted to function as an RNA-binding protein; however, the precise role of PES-4 in C. elegans development and/or behavior is not yet known; a pes-4 reporter is expressed in t…
WBGene00003982	pes-9	-	X	X	-	CACGCT,CAGCTG	pes-9 encodes a zinc metallopeptidase; pes-9 was originally identified in a promoter trap screen for sequences that direct reporter gene expression in specific cell types during C. elegans development; pes-9 sequences direct expression in a limited number of cells in the early embryo and in putative head and tail hypodermal cells in adults; after some confusion, the pes-9 reporter gene fusion was…
WBGene00003990	pfn-2	-	X	X	X	CACGCG	""
WBGene00004013	pha-4	-	X	X	X	CACGAG,CACCTG	pha-4 encodes a FoxA transcription factor; during embryonic development, PHA-4 functions as an organ identity gene whose activity is necessary and sufficient for development of the pharynx/foregut; in addition, PHA-4 plays a key role in regulation of diet-restriction-induced longevity in adult animals; PHA-4 expression begins early in embryogenesis and is seen in pharyngeal and intestinal cells (…
WBGene00004014	phb-1	X	X	X	-		phb-1 encodes the C. elegans ortholog of prohibitin PHB1; loss of phb-1 activity via RNAi indicates that phb-1 function is required for mitochondrial organization and morphology and for embryonic, germline, and somatic gonad development; PHB-1, along with prohibitin subunit PHB-2, forms a macromolecular complex that localizes to mitochondrial membranes; PHB-1 and PHB-2 are dependent upon one anot…
WBGene00004015	phb-2	X	X	X	-	CATGCG	phb-2 encodes the C. elegans ortholog of prohibitin PHB2; loss of phb-2 activity via RNAi indicates that phb-2 function is required for mitochondrial organization and morphology and for embryonic, germline, and somatic gonad development; PHB-2, along with prohibitin subunit PHB-1, forms a macromolecular complex that localizes to mitochondrial membranes; PHB-1 and PHB-2 are dependent upon one anot…
WBGene00004028	pif-1	X	X	X	-	CACGCT	pif-1 encodes a DNA helicase of the PIF1 subfamily; based upon its similarity to Saccharomyces cerevisiae Pif1p, PIF-1 is predicted to function as a negative regulator of telomerase activity that acts by displacing telomerase from the ends of DNA.
WBGene00004034	pkc-3	X	X	X	-	CAAGTG,CACCTG	pkc-3 encodes an atypical protein kinase; during early embryonic development, pkc-3 plays an essential role in establishing anterior-posterior polarity; PKC-3 localizes to the anterior periphery of the one-cell embryo in a manner dependent upon the PAR-3 PDZ domain-containing protein with which PKC-3 physically interacts; PKC-3 also localizes to the outer, apical surfaces of cells.
WBGene00004039	plc-4	X	X	X	-		""
WBGene00004040	pld-1	-	X	X	-	CACATG,CACGCG,CACACG	pld-1 encodes the C. elegans ortholog of phospholipase D; by homology, PLD-1 is predicted to hydrolyze phosphatidylcholine (PC) to phosphatidic acid (PA) and choline; loss of pld-1 activity via RNAi reveals that pld-1 may play a role in phagosome maturation; large-scale expression studies indicate that pld-1 is widely expressed in larvae and adults, and seen in the pharynx, intestine, nervous sys…
WBGene00004042	plk-1	X	X	X	X	CACACG	plk-1 encodes a serine/threonine polo-like kinase homologous to Drosophila polo and Saccharomyces cerevisiae CDC5; during development, plk-1 functions to regulate meiotic cell cycle progression as well as embryonic cytoplasmic polarity in newly fertilized embryos and possibly germline development; specifically, plk-1 is required for meiotic nuclear envelope breakdown, polar body formation and ext…
WBGene00004043	plk-2	X	X	-	-	CACGAG,CACGCT,CACACG,CAGCTG,CATCTG	plk-2 encodes one of three C. elegans polo-like kinases; in the developing germ line, PLK-2 activity is required for regulation of chromosome dynamics that result in recruitment and attachment of meiotic chromosomes to the nuclear envelope and cytoskeleton; in the early embryo, PLK-2 activity is required for regulating the function of MEX-5/6, zinc-finger proteins essential for embryonic polarity…
WBGene00004046	plp-1	X	X	X	-	CACACG	plp-1 encodes a protein containing three PUR repeats that has similarity to the mammalian transcription factor pur alpha; plp-1 is required for embryonic development, development of the pharynx, and formation of the intestine; PLP-1 interacts with double-stranded DNA and specifically, with a Lef-1 binding site within the end-1 promoter; PLP-1 DNA binding is regulated by phosphorylation.
WBGene00004053	pme-5	X	X	X	-		pme-5 encodes a protein containing N-terminal ankyrin repeats and C-terminal poly (ADP-ribose) polymerase (PARP) regulatory and catalytic domains that is orthologous to human tankyrase 1 (TNKS; OMIM:603303) and tankyrase 2 (TNKS2; OMIM: 607128), but structurally more similar to the ADPRT-3 tankyrase of Dictyostelium discoideum; PME-5 also contains a lysine-rich region, a WGR domain, which may med…
WBGene00004059	pmp-2	-	X	X	-		""
WBGene00004060	pmp-3	-	X	X	-	CAGCTG	pmp-3 encodes a putative ABC transporter orthologous to human ABCD4 (OMIM:603214) and paralogous to PMP-5; pmp-3 expression levels are unusually stable, with relatively little variation between adults, dauers, and L3 larvae, or between wild-type and daf-2(e1370ts) or daf-16(m26) mutant adults; PMP-3 has no obvious function in mass RNAi assays, and pmp-3(ok1087) mutants are at least grossly normal…
WBGene00004064	pms-2	-	X	X	-	CACGTG,CACATG,CACACG,CAACTG	""
WBGene00004068	pnk-1	X	X	X	X	CACGTG,CACATG,CAGCTG,CATATG	""
WBGene00004077	pop-1	-	X	-	-		pop-1 encodes an HMG box-containing protein that is the sole C. elegans member of the TCF/LEF family of transcription factors; in C. elegans, POP-1 functions as a component of the canonical and noncanonical Wnt signaling pathways that are required for cell migrations and binary cell fate decisions associated with asymmetric cell division, respectively; in yeast two-hybrid assays, the POP-1 N-term…
WBGene00004083	pph-1	-	X	-	-		""
WBGene00004085	pph-4.1	X	X	X	-	CACGTG,CACACG	""
WBGene00004086	pph-4.2	-	X	X	-		pph-4.2 encodes a member of the PPP family of protein serine threonine phosphatases and is a homolog of protein phosphatase 4 (PP4); affects larval viability at low penetrance in RNAi screens.
WBGene00004089	ppk-3	X	X	X	-	CAAGTG	ppk-3 encodes a phosphatidylinositol phosphate kinase 3 (PPK-3) and the ortholog of yeast and mammalian PIKfyve/Fab1p; ppk-3 is required for the proper maturation of lysosomes and the production of phosphatidylinositol-3,5-bisphosphate (PtdIns(3,5)P2) from phosphatidylinositol 3-monophosphate; ppk-3 is also required for embryonic viability and normal growth and development; ppk-3 functions mainly…
WBGene00004090	ppp-1	X	X	X	-	CACGAG,CACGCG,CATGCG,CAGCTG	ppp-1 encodes the C. elegans ortholog of the gamma subunit of translation initiation factor eIF2B, the guanine-nucleotide-exchange factor for translation initiation factor 2 (eIF2); loss of ppp-1 activity via RNAi in a wild-type background results in embryonic and larval lethality, as well as reduced brood sizes and adult sterility, while loss of ppp-1 activity in mutant backgrounds results in a …
WBGene00004105	szy-20	X	X	X	-	CACGAG,CACGCG,CACGCT,CATGCG,CAACTG	szy-20 encodes a conserved RNA binding protein; szy-20 functions to negatively regulate centrosome size, duplication, and microtubule-nucleating capacity by limiting the amount of centriolar and pericentriolar material, such as gamma-tubulin and ZYG-1, SPD-2, and SPD-5, at the centrosomes; SZY-20 also plays a role in cytokinesis, centrosome attachment to the nucleus, mitotic metaphase spindle len…
WBGene00004110	pqn-20	-	X	X	-		The protein product of this gene is predicted to contain a glutamine/asparagine (Q/N)-rich ('prion') domain, by the algorithm of Michelitsch and Weissman (as of the WS77 release of WormBase, i.e., in wormpep77).
WBGene00004111	pqn-21	X	X	X	-	CAACTG,CATATG	The protein product of this gene is predicted to contain a glutamine/asparagine (Q/N)-rich ('prion') domain, by the algorithm of Michelitsch and Weissman (as of the WS77 release of WormBase, i.e., in wormpep77).
WBGene00004116	pqn-27	X	X	X	-	CACATG,CACGAG,CAACTG	The protein product of this gene is predicted to contain a glutamine/asparagine (Q/N)-rich ('prion') domain, by the algorithm of Michelitsch and Weissman (as of the WS77 release of WormBase, i.e., in wormpep77).
WBGene00004117	sin-3	X	X	X	-		sin-3 encodes an ortholog of the SIN3 family of histone deacetylase subunits, which also has a glutamine/asparagine-rich domain, possibly involved in epigenetic regulation; sin-3 has no obvious phenotype in mass RNAi screens; on the basis of its homology, SIN-3, when activated by promoter-specific transcription factors, is expected to work in conjunction with other histone deacetylase components …
WBGene00004121	ptrn-1	X	X	X	-	CACATG,CACGAG,CAACTG,CAAGTG	ptrn-1 encodes the C. elegans ortholog of patronin, a protein that, in Drosophila, has been shown to bind to, and stabilize, microtubule minus ends.
WBGene00004126	pqn-39	X	X	X	-	CACATG,CACGAG,CACACG	The protein product of this gene is predicted to contain a glutamine/asparagine (Q/N)-rich ('prion') domain, by the algorithm of Michelitsch and Weissman (as of the WS77 release of WormBase, i.e., in wormpep77).
WBGene00004128	pqn-41	-	X	X	X		The protein product of this gene is predicted to contain a glutamine/asparagine (Q/N)-rich ('prion') domain, by the algorithm of Michelitsch and Weissman (as of the WS77 release of WormBase, i.e., in wormpep77).
WBGene00004132	ifet-1	X	X	X	-	CACGCG,CATGCG,CAACTG,CAAGTG,CAGCTG	""
WBGene00004134	pqn-47	X	X	X	-	CACGCG,CACACG,CAACTG,CATACG	pqn-47 encodes a protein with a glutamine/asparagine-rich domain, homologous to human C11orf9 and Drosophila CG3328, that is required for locomotion, vulval development, full body size, cuticular integrity, and general health in mass RNAi assays; pqn-47(cxP5915) homozygotes are sluggish.
WBGene00004135	pqn-48	X	X	-	-	CACACG,CAAGTG,CATATG	The protein product of this gene is predicted to contain a glutamine/asparagine (Q/N)-rich ('prion') domain, by the algorithm of Michelitsch and Weissman (as of the WS77 release of WormBase, i.e., in wormpep77).
WBGene00004136	pqn-51	X	X	X	-	CACGAG,CACACG	The protein product of this gene is predicted to contain a glutamine/asparagine (Q/N)-rich ('prion') domain, by the algorithm of Michelitsch and Weissman (as of the WS77 release of WormBase, i.e., in wormpep77).
WBGene00004138	pqn-53	-	X	X	-	CACGAG,CACGCG,CAAGTG,CAGCTG,CATCTG	The protein product of this gene is predicted to contain a glutamine/asparagine (Q/N)-rich ('prion') domain, by the algorithm of Michelitsch and Weissman (as of the WS77 release of WormBase, i.e., in wormpep77).
WBGene00004143	pqn-59	X	X	X	-	CACGTG,CACATG,CACGAG,CACGCG,CATGCG,CAACTG,CACCTG,CATCTG	pqn-59 encodes a protein containing a glutamine/asparagine (Q/N)-rich domain and similarity to the vertebrate ubiquitin-associated proteins UBAP2 and UBAP2L; microarray experiments indicate that pqn-59 is expressed maternally and embryonically and in situ hybridization studies show that pqn-59 mRNA exhibits strong germline expression; loss of pqn-59 activity via RNAi in a wild-type background res…
WBGene00004146	pqn-63	-	X	X	-	CACGTG	The protein product of this gene is predicted to contain a glutamine/asparagine (Q/N)-rich ('prion') domain, by the algorithm of Michelitsch and Weissman (as of the WS77 release of WormBase, i.e., in wormpep77).
WBGene00004147	larp-5	X	X	X	-		larp-5 encodes an La-related protein containing an La RNA-binding motif and a conserved LARP5 domain; LARP-5 is most closely related to the Larp5 family of metazoan-specific La proteins that includes human and mouse Larp5 as well as Drosophila melanogaster CG11505.
WBGene00004150	pqn-67	-	X	X	-	CATCTG	The protein product of this gene is predicted to contain a glutamine/asparagine (Q/N)-rich ('prion') domain, by the algorithm of Michelitsch and Weissman (as of the WS77 release of WormBase, i.e., in wormpep77).
WBGene00004151	pqn-68	-	X	X	-		The protein product of this gene was predicted to contain a glutamine/asparagine (Q/N)-rich ('prion') domain, by the algorithm of Michelitsch and Weissman (as of the WS72 release of WormBase, i.e., in wormpep77).
WBGene00004152	pqn-70	X	X	X	-	CACGAG,CACACG,CACCTG	The protein product of this gene is predicted to contain a glutamine/asparagine (Q/N)-rich ('prion') domain, by the algorithm of Michelitsch and Weissman (as of the WS77 release of WormBase, i.e., in wormpep77).
WBGene00004153	pqn-71	X	X	X	-	CACGAG,CACGCT,CAACTG	The protein product of this gene is predicted to contain a glutamine/asparagine (Q/N)-rich ('prion') domain, by the algorithm of Michelitsch and Weissman (as of the WS77 release of WormBase, i.e., in wormpep77).
WBGene00004161	pqn-80	X	X	X	-	CAACTG	The protein product of this gene is predicted to contain a glutamine/asparagine (Q/N)-rich ('prion') domain, by the algorithm of Michelitsch and Weissman (as of the WS77 release of WormBase, i.e., in wormpep77).
WBGene00004166	pqn-85	X	X	X	-	CACGCG,CACGCT	pqn-85 encodes an ortholog of budding yeast Scc2p, Drosophila NIPPED-B, and human NIPBL (OMIM:608667, mutated in Cornelia de Lange syndrome) that is required for resistance to double-stranded DNA breakage; PQN-85 is also required, with MAU-2 and SCC-3, for normal chromosome segregation and embryonic viability; pqn-85(RNAi) induces hypersensitivity to double-stranded breaks in DNA (manifested by a…
WBGene00004167	pqn-87	-	X	X	-	CACGAG,CACGCT	The protein product of this gene is predicted to contain a glutamine/asparagine (Q/N)-rich ('prion') domain, by the algorithm of Michelitsch and Weissman (as of the WS77 release of WormBase, i.e., in wormpep77).
WBGene00004173	pqn-94	-	X	X	-	CACGAG,CACACG,CAACTG	The protein product of this gene is predicted to contain a glutamine/asparagine (Q/N)-rich ('prion') domain, by the algorithm of Michelitsch and Weissman (as of the WS77 release of WormBase, i.e., in wormpep77).
WBGene00004176	pqn-97	-	X	X	-	CACATG	The protein product of this gene is predicted to contain a glutamine/asparagine (Q/N)-rich ('prion') domain, by the algorithm of Michelitsch and Weissman (as of the WS77 release of WormBase, i.e., in wormpep77).
WBGene00004180	pri-1	X	X	X	-	CATATG	pri-1 encodes a homolog of the DNA polymerase alpha-primase subunit D that is required in embryos for the normal timing of embryonic cell divisions, much as DIV-1 is.
WBGene00004181	pri-2	X	X	X	-	CAAGTG	pri-2 encodes a homolog of the DNA polymerase alpha-primase subunit C that is required in embryos for the normal timing of embryonic cell divisions (much as DIV-1 is) and for normal mitosis in the germline.
WBGene00004182	prk-1	-	X	X	-	CATATG	""
WBGene00004185	pro-1	-	X	X	-	CACGTG,CACATG,CACGCT,CACACG,CAACTG	pro-1 encodes a WD-repeat-containing protein that is orthologous to Saccharomyces cerevisiae IPI3; pro-1 activity is required for ribosome biogenesis and specifically, for efficient processing of intervening sequence 2 (ITS2) from rRNA intermediates during 26S rRNA maturation; during development, pro-1 is essential for larval growth, fertility, and normal cell division patterns; in addition, pro-…
WBGene00004186	prpf-4	X	X	X	-	CAAGTG	""
WBGene00004187	prp-8	X	X	X	-	CACATG,CACCTG,CATCTG	prp-8 is orthologous to the human gene SIMILAR TO U5 SNRNP-SPECIFIC PROTEIN (220 KD), ORTHOLOG OF S.
WBGene00004188	prp-21	X	X	X	-	CAACTG	""
WBGene00004195	prx-6	-	X	X	-	CACACG	""
WBGene00004198	prx-13	X	X	-	-	CACATG,CATCTG	prx-13 is orthologous to the human gene PEX13 (OMIM:601789), which when mutated leads to Zellweger syndrome or neonatal adrenoleukodystrophy.
WBGene00004201	prx-19	X	X	X	-	CAACTG	prx-19 is orthologous to the human gene PEROXISOMAL FARNESYLATED PROTEIN (PXF; OMIM:600279), which when mutated leads to peroxisome biogenesis (Zellweger) syndrome of complementation group J.
WBGene00004202	pry-1	X	X	-	-	CACATG	pry-1 encodes a protein containing RGS and DIX domains that is distantly related to members of the Axin family of proteins that function as part of a complex that targets beta-catenin for destruction in the absence of Wnt signaling; during C. elegans development, PRY-1 functions as a negative regulator of Wnt signaling pathways that specify cell fates during asymmetric cell division; in addition,…
WBGene00004203	swsn-1	-	X	X	-	CACGAG,CATCTG	swsn-1 encodes an ortholog of SWI3, a component of the SWI/SNF complex that is conserved from yeast to mammals and that is involved in chromatin remodeling; swsn-1 is probably required during mitosis of the T cells for asymmetric cell division, and in addition, is required for embryonic and larval development, as well as normal levels of fertility; swsn-1 exhibits strong genetic interactions with…
WBGene00004204	swsn-4	X	X	X	-	CACGCT,CAAGTG,CAGCTG	swsn-4 (phasmid socket absent) gene encodes an ortholog of SWI2/SNF2, a component of the SWI/SNF complex that is conserved from yeast to mammals and that is involved in chromatin remodeling; swsn-4 is probably required during mitosis of the T cells for asymmetric cell division.
WBGene00004205	psr-1	X	X	-	-	CACGAG,CATCTG	psr-1 encodes an ortholog of the mammalian apoptotic phosphatidylserine receptor, whose product recognizes phosphatidylserine on apoptotic cells and enables cells expressing the receptor to recognize and engulf apoptotic cells in a phosphatidylserine-specific manner; psr-1 was not mutated in classical screens for Ced mutants, but nevertheless is critical for cell corpse engulfment in C. elegans, …
WBGene00004208	ptc-1	X	X	X	-	CACGTG,CACATG,CATGCG,CAGCTG	ptc-1 encodes an ortholog of Drosophila PATCHED (PTC) and human PTCH (OMIM:601309, mutated in basal cell nevus syndrome), which defines one of seven paralogous families of sterol sensing domain (SSD) proteins; PTC-1 is required for cytokinesis in the germline, but not in somatic cells (the converse of PTR-2's function, and a role conserved in C. briggsae); PTC-1 is also required to isolate meioti…
WBGene00004214	ptp-2	X	X	X	X		ptp-2 encodes an SH2 domain-containing non-receptor protein tyrosine phosphatase; ptp-2 activity is required during development to regulate activity of several signaling pathways; in particular, ptp-2 activity is essential during oogenesis, where it functions upstream of, or in parallel to, let-60/Ras to positively regulate proper oocyte formation and hence, fertility and embryonic development; p…
WBGene00004221	ptr-6	X	X	-	-	CAAGTG,CACCTG,CATCTG	ptr-6 encodes an ortholog of Drosophila and human PTCHD3, which defines one of seven paralogous families of sterol sensing domain (SSD) proteins; PTR-6 is weakly required for normal molting from L4 to adult stages; however, PTR-6 in conjunction with PTR-1 and PTR-10 is strongly required for both molting and viability, with triple ptr-1/-6/-10 RNAi animals showing pronounced molting defects and le…
WBGene00004227	ptr-13	X	X	-	-		ptr-13 encodes a nematode-specific member of the sterol sensing domain (SSD) proteins, distantly paralogous to Drosophila PATCHED (PTC) and human PTCH (OMIM:601309, mutated in basal cell nevus syndrome); PTR-13 is weakly required for normal molting from L4 to adult stages; PTR-13 is also required for normal growth to full size and locomotion.
WBGene00004232	ptr-18	-	X	-	-		ptr-18 encodes a nematode-specific member of the sterol sensing domain (SSD) proteins, distantly paralogous to Drosophila PATCHED (PTC) and human PTCH (OMIM:601309, mutated in basal cell nevus syndrome); PTR-18 is strongly required for normal molting from L3 to adult stage (a role conserved in C. briggsae); PTR-18 is also required for male tail development and vulval morphogenesis, and (partly) f…
WBGene00004238	ptr-24	-	X	X	-	CACGTG,CACGCG	ptr-24 encodes a nematode-specific member of the sterol sensing domain (SSD) proteins, distantly paralogous to Drosophila PATCHED (PTC) and human PTCH (OMIM:601309, mutated in basal cell nevus syndrome); PTR-24 has no known function in vivo.
WBGene00004245	puf-9	X	X	X	-	CACGTG,CACATG,CACGCG,CAACTG,CATATG	The puf-9 gene encodes a predicted RNA binding protein orthologous to Drosophila PUMILIO and human PUMILIO 2 (OMIM:607205); PUF-9 is required for normal locomotion and fluid balance, and is expressed primarily in somatic tissues; PUF-9 contains a glutamine/asparagine-rich domain.
WBGene00004248	pus-1	X	X	X	-	CACGAG,CAACTG	pus-1 encodes a putative tRNA pseudouridine synthase that is predicted, by phylogenetic profiling, to be mitochondrial.
WBGene00004249	pvf-1	-	X	X	-		""
WBGene00004257	pxn-2	-	X	-	-	CACGCT,CATCTG	pxn-2 encodes a member of the peroxidasin family of extracellular peroxidases containing several LLRs, two of four Ig domains and a heme peroxidase catalytic domain, PXN-2 is closely related to human PXDN and PXDNL (OMIM: 605158); PXN-2 function becomes critical soon after the twofold stage of epidermal elongation in embryos; pxn-2 mutants display defects in late stages of epidermal elongation, i…
WBGene00004258	pyc-1	X	X	X	-	CACGTG,CACATG,CACACG	pyc-1 encodes the C. elegans pyruvate carboxylase ortholog (OMIM:266150, deficiencies in humans are associated with lactic acidemia, neurological abnormalities, and early death); by homology, PYC-1 is predicted to function as a key regulatory enzyme of gluconeogenesis, lipogenesis, and anaplerosis, localizing to the mitochondrial matrix and catalyzing the formation of oxaloacetate from pyruvate a…
WBGene00004259	pyr-1	X	X	X	-	CACATG	pyr-1 encodes the C. elegans protein CAD which is orthologous to the human gene CARBAMYL PHOSPHATE SYNTHETASE I (CPS1, which when mutated leads to hyperammonemia (OMIM:237300); pyr-1 encodes a single protein with predicted carbamoyl phosphate synthetase, aspartate transcarbamoylase, and dihydroorotase activities (CAD), which is involved in pyrimidine biosynthesis; pyr-1 mutants can be rescued by …
WBGene00004265	qui-1	-	X	-	-		qui-1 encodes a WD40 domain-containing protein; qui-1 activity is required in C. elegans for quinine and SDS avoidance; QUI-1 is expressed in the ASH, ADL, and RMD neurons.
WBGene00004266	rab-1	-	X	X	X	CACATG,CACGCG,CATATG	rab-1 encodes an ortholog of the small Ras-like GTPase Rab1; by homology, RAB-1 is predicted to play a role in intracellular vesicle trafficking, and consistent with this broad role, large-scale RNAi screens indicate that rab-1 activity is required for fertility, movement, and survival; in yeast two-hybrid assays, RAB-1 interacts with TIR-1, a C. elegans SARM ortholog that is required for innate …
WBGene00004268	rab-5	X	X	X	X	CACGTG,CACGAG,CACGCG,CACACG,CAACTG,CATACG	rab-5 encodes the C. elegans Rab5 GTPase ortholog; RAB-5 activity is required for receptor-mediated yolk endocytosis and for phagosome maturation involved in apoptotic cell clearance; rab-5 mutations also affect localization of P granules and PAR-2, as well as the cytoplasmic appearance of cells in the early embryo and larval development; RAB-5 localizes to early endosomes and maturing phagosomes.
WBGene00004271	rab-7	X	X	X	X	CACGTG,CACGCG,CAAGTG,CAGCTG,CATCTG	rab-7 encodes a Rab GTPase orthologous to the Rab7 GTPases of yeast, Drosophila, and vertebrates; RAB-7 is required for endosome and endosome to lysosome trafficking and thus, for proper yolk protein transport in oocytes and transport of endocytosed materials in coelomoyctes; RAB-7 is also required for apoptotic cell clearance, particularly for regulation of lysosome to phagosome fusion; RAB-7 ac…
WBGene00004272	rab-8	X	X	X	-		rab-8 encodes a rab related protein of the Ras GTPase superfamily that affects ovarian morphology and function, thereby affecting fertility; acts downstream of let-60 with respect to vulval development based on genetic analysis.
WBGene00004274	rab-11.1	X	X	X	-	CACATG,CACGAG,CACACG	rab-11.1 encodes a small GTPase homologous to the Rab GTPases that function in endocytosis, membrane fusion, and vesicular trafficking events; RAB-11.1 activity is required for completion of the final stages of cytokinesis during early embryogenesis and for efficient uptake of yolk proteins during oocyte development; RAB-11.1 is also required for normal peripheral localization of nuclei in the sy…
WBGene00004276	rab-14	X	X	X	-	CACGTG,CACGAG,CACGCG,CACACG,CAACTG,CAAGTG,CATCTG	rab-14 encodes a member of the Rab GTPase family; rab-14 activity is required in engulfing cells for regulation of phagosome maturation during apoptotic cell degradation, particularly for the steps of lysosome recruitment to phagosomes and phagosome acidification; rab-14 functions redundantly with unc-108, downstream of rab-5, and upstream of rab-7 to regulate apoptotic cell clearance; a RAB-14::…
WBGene00004277	rab-18	X	X	X	-	CACGAG,CAAGTG,CATCTG	rab-18 encodes a small GTPase homologous to the Rab GTPases that function in endocytosis, membrane fusion, and vesicular trafficking events; the precise biological role and expression pattern of rab-18 are not yet known.
WBGene00004278	rab-19	X	X	X	-	CATGCG	rab-19 encodes a small GTPase homologous to the Rab GTPases that function in endocytosis, membrane fusion, and vesicular trafficking events; the precise biological role and expression pattern of rab-19 are not yet known.
WBGene00004282	rab-30	-	X	X	-		rab-30 encodes a rab related protein of the Ras GTPase superfamily.
WBGene00004284	rab-35	X	X	-	-		rab-35 encodes a small, monomeric Rab GTPase that is most closely related to the human and Drosophila Rab35 GTPases; by homology, RAB-35 is predicted to function as a membrane-associated GTPase required for intracellular vesicular trafficking and for regulation of endo- and exocytosis; however, as loss of rab-35 function via RNA-mediated interference (RNAi) does not result in any obvious abnormal…
WBGene00004296	rad-50	-	X	X	-	CAACTG,CATACG	rad-50 encodes the C. elegans ortholog of eukaryotic Rad50 and bacterial SbcC; RAD-50 is predicted to function, in a complex with MRE-11 and COM-1, in homology-mediated double-strand break (DSB) repair; genetic analyses indicate that rad-50 is required for a distinct pathway of meiotic DSB repair that functions from the onset of meiotic prophase through the midpachytene/late pachytene transition.
WBGene00004297	rad-51	X	X	X	-	CACGCG,CACACG,CAAGTG	rad-51 encodes two isoforms of a protein orthologous to S. cerevisiae Rad51p and Dmc1p, and to E. coli RecA, and paralogous to C30A5.2; RAD-51 proteins are probably required for meiotic recombination; while dispensable for viability and meiotic synapsis, RAD-51A/B are required for normal chromosomal morphology, univalent formation, dissociation of chiasmata, hyperresistance of meiotic pachytene n…
WBGene00004298	rad-54	X	X	X	-		rad-54 is orthologous to the human gene RAD54 (RAD54L; OMIM:603615), which when mutated leads to disease.
WBGene00004302	ran-1	X	X	X	-	CACGAG,CACACG,CAACTG	ran-1 encodes the C. elegans Ran GTPase ortholog; ran-1 activity is essential for proper mitotic spindle formation, effective connection between centrosomes and the male pronucleus, nuclear envelope assembly after cell division, and oocyte meiotic maturation; in regulating nuclear envelope dynamics, ran-1 appears to function upstream of MEL-28 by regulating its localization to the nuclear periphe…
WBGene00004304	ran-3	X	X	X	-		""
WBGene00004305	ran-4	X	X	X	-		ran-4 encodes a ortholog of NUCLEAR TRANSPORT FACTOR 2 (NTF2) from S. cerevisiae and metazoa, which is predicted to interact with nucleoporins and to promote transport of RAN-1(+GDP) into the nucleus; RAN-4/NTF2 proteins are paralogous to the N-terminal domain of RasGAP SH3 binding proteins such as Drosophila RASPUTIN, and to delta-5-3-ketosteroid isomerases, while having no homology to Ran prote…
WBGene00004306	ran-5	X	X	X	-		ran-5 encodes a protein containing a RanBP1 domain, domains which are predicted to interact with Ran proteins to inhibit dissociation of GTP and to stimulate GAP-mediated GTP hydrolysis by Ran, that affects body morphology, locomotion, and embryonic viability.
WBGene00004310	ras-1	X	X	X	-	CACATG,CAGCTG	ras-1 is orthologous to the human oncogene, Related Ras Viral Oncogene Homolog 2 (RRAS2).
WBGene00004313	rbc-1	-	X	X	-	CACGCT,CAACTG	rbc-1 encodes an ortholog of S. cerevisiae RAV1; like RAV1, RBC-1 may be required for the reassociation of vacuolar proton-translocating ATPase (V-ATPase) after temporary glucose starvation.
WBGene00004314	rbc-2	X	X	X	-	CATGCG,CAAGTG	""
WBGene00004315	rbd-1	X	X	X	-	CACATG,CACCTG	rbd-1 encodes an ortholog of S. cerevisiae Mrd1p; RBD-1 is required for processing of 18S rRNA and subsequent formation of the 40S ribosomal subunit, and is essential for normal development; in addition, RBD-1 may suppress tumorous growth in the germ line by ensuring robust larval germline proliferation; like PRO-1, -2, and -3, RBD-1's role in ribosome biogenesis suggests a link between biogenesi…
WBGene00004317	rbg-1	X	X	X	-	CACGAG	""
WBGene00004318	rbg-2	X	X	X	-	CACGCT	""
WBGene00004319	rbr-2	-	X	X	X	CACATG,CATGCG,CACACG,CAGCTG	rbr-2 encodes a histone H3 lysine 4 (H3K4) demethylase orthologous to budding yeast Jhd2p, Drosophila LID, and human JARID1A (OMIM:180202), JARID1B (OMIM:605393), JARID1C OMIM:314690, mutated in mental retardation), and JARID1D (OMIM:426000); RBR-2 regulates genome-wide levels of H3K4 trimethylation and is required in the germ line for normally short lifespan; recombinant His-RBR-2 specifically d…
WBGene00004320	rbx-1	X	X	X	-	CACGCT	The rbx-1 gene encodes an ortholog of the mammalian RING box protein RBX1 (or ROC1), which interacts with several cullins and is a subunit of both the von Hippel-Lindau (VHL) tumor suppressor complex and of the SCF ubiquitin-ligase (E3) complex.
WBGene00004323	rde-1	X	X	X	-		rde-1 encodes a novel, conserved protein that is a member of the PIWI/STING/Argonaute/Zwille/eIF2c family of proteins; rde-1 activity is required for RNA-mediated interference (RNAi), specifically for removal of the passenger strand from siRNAs during siRNA maturation; RDE-1 interacts with RDE-4 in vivo and its activity is also required for accumulation of dsRNA bound to RDE-4.
WBGene00004326	rde-4	X	X	X	-	CAACTG,CAAGTG,CATCTG	rde-4 encodes a dsRNA binding protein (dsRBP); during the initiation phase of RNA interference (RNAi), RDE-4 appears to function in recognition and subsequent cleavage of long-trigger dsRNA molecules into small, interfering RNAs (siRNAs); RDE-4 exists in solution as a homodimer and binds long dsRNA with high affinity in a sequence-non-specific manner; in addition to forming a complex with the RNa…
WBGene00004336	ret-1	X	X	X	-	CACATG,CACGAG,CACCTG,CAGCTG,CATACG	""
WBGene00004337	rfc-1	X	X	X	-	CAGCTG	""
WBGene00004338	rfc-2	X	X	X	-		rfc-2 encodes a member of the AAA family that are ATPases associated with DNA replication and has highest similarity to the mouse Replication factor C 40 kDa subunit, and affects embryonic viability, fertility, and locomotion in a large-scale RNAi screen.
WBGene00004340	rfc-4	X	X	X	-	CATCTG	""
WBGene00004343	rgr-1	X	X	X	-	CACGCG	""
WBGene00004344	rgs-1	-	X	X	-	CACGAG	rgs-1 encodes a regulator of G protein signaling; by homology, RGS-1 is predicted to function as a GTPase-activating protein for heterotrimeric G-protein alpha-subunits, and in vitro RGS-1 can stimulate the GTPase activity of purified GOA-1; in vivo, rgs-1 appears to function redundantly with rgs-2 to regulate egg-laying behavior when animals are refed following starvation; rgs-1 is expressed in …
WBGene00004347	rgs-4	-	X	X	-		rgs-4 encodes a regulator of G protein signaling; by homology, RGS-4 is predicted to function as a GTPase-activating protein that binds G protein alpha subunits and negatively regulates heterotrimeric G protein signaling; loss of rgs-4 activity via RNAi or a deletion mutation results in no obvious defects, and likewise, rgs-4 overexpression has no measurable effect on egg-laying behavior, locomot…
WBGene00004348	rgs-5	X	X	X	-	CACACG,CAGCTG	rgs-5 encodes a regulator of G protein signaling; by homology, RGS-5 is predicted to function as a GTPase-activating protein that binds G protein alpha subunits and negatively regulates heterotrimeric G protein signaling; loss of rgs-5 activity via RNAi or a deletion mutation results in no obvious defects, and likewise, rgs-5 overexpression has no measurable effect on egg-laying behavior, locomot…
WBGene00004349	rgs-6	-	X	X	-	CACATG,CACGCG,CACGCT,CATGCG,CACACG,CAACTG,CAAGTG	rgs-6 encodes a regulator of G protein signaling; by homology, RGS-6 is predicted to function as a GTPase-activating protein that binds G protein alpha subunits and negatively regulates heterotrimeric G protein signaling; loss of rgs-6 activity via RNAi or a deletion mutation results in no obvious defects, and likewise, rgs-6 overexpression has no measurable effect on egg-laying behavior, locomot…
WBGene00004355	rha-1	X	X	X	-	CACCTG,CATCTG,CATACG	rha-1 encodes an ATP-dependent DEAD/H box RNA helicase orthologous to human RNA helicase A and Drosophila Maleless, an essential component of the dosage compensation machinery required for increased X-linked transcription in males; by homology, RHA-1 is predicted to function in regulation of transcription, translation, RNA processing, and/or RNA replication; in C. elegans, RHA-1 is required for g…
WBGene00004361	rib-2	X	X	X	X	CACGCG,CACACG,CAAGTG	The rib-2 gene encodes an ortholog of human EXT2; the family of EXT genes have GlcNAc transferase activities and are involved in the synthesis of heparin sulfate proteoglycans; rib-2 encodes an alpha 1,4-N-acetylglucosaminyltransferase involved in the biosynthetic initiation and elongation of heparan sulfate; the RIB-2 protein interacts with RIB-1 and coexpression of RIB-2 and RIB-1 proteins in v…
WBGene00004363	ric-3	X	X	X	-	CATCTG	ric-3 encodes a novel, highly charged protein with two transmembrane domains and extensive coiled-coil domains; RIC-3 is necessary for the maturation and function of at least four nicotinic acetylcholine receptors; specifically, it is needed for assembly or trafficking of the DEG-3 nicotinic acetylcholine receptor; RIC-3 levels and hence, activity, are regulated by BATH-42, a BTB and MATH domain-…
WBGene00004368	ric-19	X	X	X	-	CACATG,CACGAG,CACGCG,CATGCG,CATCTG	The ric-19 gene encodes an evolutionarily conserved cytosolic protein involved in neuroendocrine secretion via association with secretory vesicles.
WBGene00004375	rme-4	X	X	X	-	CACGCG,CAACTG,CAAGTG,CACCTG,CAGCTG,CATATG	""
WBGene00004377	rme-6	-	X	X	-		rme-6 encodes a protein that contains Ras-GAP (GTPase-activating protein)-like and Vps9 domains that is conserved amongst metazoans; in C. elegans, RME-6 activity is required for endocytic trafficking of cargo from the plasma membrane to endosomes; RME-6 functions as a positive regulator of the RAB-5 GTPase with which it physically interacts (likely the GDP-bound form); genetic studies indicate t…
WBGene00004378	rme-8	X	X	X	-	CACGCT,CACACG	rme-8 encodes a DNA J domain-containing protein; rme-8 is required for both receptor-mediated endocytosis and pinocytosis (fluid-phase endocytosis) in coelomocytes and other cell types; specifically, RME-8 binds SNX-1, a component of the core retromer complex, in vitro and, along with SNX-1 and HSP-1, regulates endosomal clathrin and retromer-mediated endosome to Golgi retrograde transport; rme-8…
WBGene00004380	rnf-1	X	X	X	-	CACATG,CACGAG,CACCTG	""
WBGene00004382	rnh-1.0	X	X	X	-	CACATG,CACACG	rnh-1.0 encodes a putative RNAse H that is predicted, by phylogenetic profiling, to be mitochondrial.
WBGene00004383	rnh-2	-	X	X	-	CAAGTG	rnh-2 encodes the C. elegans ortholog of the large subunit of ribonuclease H2 (RNase H2).
WBGene00004385	rnp-2	X	X	X	-		rnp-2 encodes the small nuclear ribonucleoprotein (snRNP)-associated protein RNP-2/U1A, which associates with U1 snRNPs; rnp-2 is coexpressed with rnp-3, dnj-15, and K08D10.12 in an operon; RNP-2 and RNP-3 are paralogs with ~50% identity that are more closely related to one another than to non-nematode orthologs; despite their association with distinct snRNPs, RNP-2 and RNP-3 are functionally int…
WBGene00004388	rnp-5	X	X	X	-		rnp-5 encodes a putative member of the exon-exon junction complex, orthologous to human RNPS1 (OMIM:606447); RNP-5 is dispensable for embryonic viability.
WBGene00004389	rnp-6	X	X	X	-	CAAGTG	rnp-6 encodes an ortholog of HALF-PINT in D. melanogaster and FBP Interacting Repressor (FIR)/PUF60 in mammals, predicted to be involved in mRNA splicing regulation, mRNA localization, or transcriptional regulation via TFIIH.
WBGene00004392	rnr-2	-	X	X	X	CAGCTG,CATACG	rnr-2 encodes the small subunit of ribonucleotide reductase; by homology, RNR-2 is predicted to function in deoxyribonucleotide biosynthesis; in C. elegans rnr-2 is an essential gene whose activity is required for reproduction and embryonic development.
WBGene00004395	rol-3	-	X	-	-	CAAGTG	rol-3 was identified in screens for recessive mutations that affect body morphology; strong loss-of-function mutations in rol-3 result in early-to-mid larval lethality, while weaker mutations result in animals that are left-handed rollers at the adult stage only; lethal rol-3 mutations are suppressed by mutations in srl-1 and srl-2.
WBGene00004403	rom-4	-	X	X	-	CACGCG	""
WBGene00004404	rom-5	X	X	X	-	CACGTG,CACACG	""
WBGene00004405	rop-1	X	X	X	-		rop-1 encodes an RNAi-binding protein that is orthologous to the vertebrate 60-kDa Ro autoantigen that is the protein component of the Ro ribonucleoprotein (RNP) complex; ROP-1 binds the single C. elegans Ro RNP RNA component, YRN-1 (Y RNA) in vivo and although loss of rop-1 activity via mutation results in no obvious visible phenotypes, it does result in a dramatic decrease in YRN-1 levels, indi…
WBGene00004408	rla-0	X	X	X	-	CACGAG,CATGCG	rpa-0 encodes an acidic ribosomal subunit protein P0.
WBGene00004409	rla-1	X	X	-	-		rla-1 encodes an acidic ribosomal subunit protein P1.
WBGene00004410	rla-2	-	X	X	-	CACGCG,CAAGTG	rla-2 encodes an acidic ribosomal subunit protein P2.
WBGene00004411	rpc-1	-	X	X	-	CACGCG,CATGCG	""
WBGene00004412	rpl-1	X	X	X	-	CACGAG,CACGCG,CATGCG,CACACG,CAAGTG	rpl-1 encodes a large ribosomal subunit L10a protein; by homology, RPL-1 is predicted to function in protein biosynthesis; in C. elegans, RPL-1 activity is essential for embryonic development.
WBGene00004413	rpl-2	X	X	X	-	CACGCT,CAGCTG,CATCTG	rpl-2 encodes a large ribosomal subunit L8 protein.
WBGene00004414	rpl-3	X	X	X	-	CACGCT,CAACTG,CAAGTG	rpl-3 encodes a large ribosomal subunit L3 protein required in mass RNAi assays for embryonic and larval viability, fertility, and general health; the rpl-3 transcription unit has a nonsense transcript that is up-regulated in vivo by smg[-] mutations, indicating that rpl-3 is a natural substrate for SMG-mediated nonsense suppresssion; several other natural mRNA substrates of SMG suppression (e.g.…
WBGene00004415	rpl-4	X	X	X	X		rpl-4 encodes a large ribosomal subunit L4 protein.
WBGene00004416	rpl-5	X	X	X	-		rpl-5 encodes a large ribosomal subunit L5 protein; by homology, RPL-5 is predicted to function in protein biosynthesis; in C. elegans RPL-5 activity is broadly required for embryonic, larval, germline, and vulval development, as well as normal body coloration, morphology, and postembryonic growth rates.
WBGene00004417	rpl-6	X	X	X	X	CACACG	rpl-6 encodes a large ribosomal subunit L6 protein.
WBGene00004418	rpl-7	-	X	X	-	CACATG,CACGAG,CACACG	rpl-7 encodes a large ribosomal subunit L7 protein required in mass RNAi assays for embryonic viability and normally rapid growth.
WBGene00004419	rpl-7A	X	X	X	-	CACATG	rpl-7A encodes a large ribosomal subunit L7a protein required in mass RNAi assays for fertility, vulval development, and general health; the rpl-7A transcription unit has one nonsense transcript that is up-regulated in vivo by smg[-] mutations, indicating that rpl-7A is a natural substrate for SMG-mediated nonsense suppresssion; several other natural mRNA substrates of SMG suppression (e.g., rpl-…
WBGene00004420	rpl-9	X	X	X	X	CACATG,CAACTG	rpl-9 encodes a large ribosomal subunit L9 protein that affects fertility and embryonic viability.
WBGene00004421	rpl-10	X	X	X	-		rpl-10 encodes a large ribosomal subunit L10 protein required in mass RNAi assays for embryonic viability, fertility, normally rapid growth, and normal body coloration; the rpl-10 transcription unit has a nonsense transcript that is up-regulated in vivo by smg[-] mutations, indicating that rpl-10 is a natural substrate for SMG-mediated nonsense suppresssion; several other natural mRNA substrates …
WBGene00004422	rpl-11.1	-	X	X	-	CATGCG	rpl-11.1 encodes a large ribosomal subunit L11 protein.
WBGene00004423	rpl-11.2	X	X	X	-	CAAGTG,CATCTG	rpl-11.2 encodes a large ribosomal subunit L11 protein; by homology, RPL-11.2 is predicted to function in protein biosynthesis.
WBGene00004424	rpl-12	X	X	X	-	CAACTG,CAAGTG,CACCTG	rpl-12 encodes a large ribosomal subunit L12 protein required in mass RNAi assays for embryonic viability, fertility, normally rapid growth, and general health; the rpl-12 transcription unit has a nonsense transcript that is up-regulated in vivo by smg[-] mutations, indicating that rpl-12 is a natural substrate for SMG-mediated nonsense suppresssion; several other natural mRNA substrates of SMG s…
WBGene00004425	rpl-13	-	X	X	-		rpl-13 encodes a large ribosomal subunit L13 protein.
WBGene00004426	rpl-14	X	X	X	-	CACGTG,CACATG,CAACTG	rpl-14 encodes a large ribosomal subunit L14 protein.
WBGene00004427	rpl-15	X	X	X	-	CACGTG,CACGAG,CACGCT,CACACG,CAAGTG	rpl-15 encodes a large ribosomal subunit L15 protein.
WBGene00004429	rpl-17	X	X	X	-		rpl-17 encodes a large ribosomal subunit L17 protein; by homology, RPL-17 is predicted to function in protein biosynthesis; in C. elegans, RPL-17 activity is required for embryonic and germline development, as well as normal postembryonic growth rates.
WBGene00004430	rpl-18	-	X	X	-	CACGCT	rpl-18 encodes a large ribosomal subunit L18 protein.
WBGene00004432	rpl-20	X	X	X	-	CACATG	rpl-20 encodes a large ribosomal subunit L18a protein.
WBGene00004433	rpl-21	X	X	X	-	CAAGTG	rpl-21 encodes a large ribosomal subunit L21 protein; by homology, RPL-21 is predicted to function in protein biosynthesis; in C. elegans, RPL-21 activity is required for embryonic and germline development.
WBGene00004434	rpl-22	X	X	X	-	CACACG,CAACTG,CAGCTG,CATCTG	rpl-22 encodes a large ribosomal subunit L22 protein; by homology, RPL-22 is predicted to function in protein biosynthesis; in C. elegans, RPL-22 activity is broadly required for embryonic and germline development, as well as normal body coloration, morphology, and postembryonic growth rates.
WBGene00004435	rpl-23	X	X	X	-	CACACG	rpl-23 encodes a large ribosomal subunit L23 protein.
WBGene00004436	rpl-24.1	X	X	X	-	CACACG,CAAGTG	rpl-24.1 encodes a large ribosomal subunit L24 protein.
WBGene00004437	rpl-24.2	X	X	X	-		rpl-24.2 encodes a large ribosomal subunit L24 protein paralog; its orthologs include ribosomal protein L30 isologs from mammals and 'Ribosomal Like Protein 24' (Rlp24p) from S. cerevisiae; it therefore appears to actually represent an ancient paralogy between two varieties of eukaryotic L24 protein.
WBGene00004439	rpl-25.2	X	X	X	-		rpl-25.2 encodes a large ribosomal subunit L23a protein.
WBGene00004440	rpl-26	X	X	X	-	CATGCG	rpl-26 encodes a large ribosomal subunit L26 protein; by homology, RPL-26 is predicted to function in protein biosynthesis; in C. elegans, RPL-26 activity is required for embryonic and germline development and normal rates of postembryonic growth.
WBGene00004441	rpl-27	X	X	X	-	CACGCG,CACGCT,CACACG,CAAGTG,CACCTG,CATCTG,CATACG	rpl-27 encodes a large ribosomal subunit L27 protein.
WBGene00004442	rpl-28	X	X	X	-		rpl-28 encodes a large ribosomal subunit L28 protein.
WBGene00004443	rpl-29	X	X	X	-	CAGCTG	rpl-29 encodes a large ribosomal subunit L29 protein; by homology, RPL-29 is predicted to function in protein biosynthesis; in C. elegans, loss of rpl-29 function via RNA-mediated interference (RNAi) does not result in any obvious abnormalities.
WBGene00004444	rpl-30	X	X	X	X		rpl-30 encodes a large ribosomal subunit L30 protein; by homology, RPL-30 is predicted to function in protein biosynthesis; in C. elegans, loss of rpl-30 function via RNA-mediated interference (RNAi) does not result in any obvious abnormalities.
WBGene00004445	rpl-31	X	X	X	-	CACGTG,CACATG,CATGCG,CACCTG	rpl-31 encodes a large ribosomal subunit L31 protein.
WBGene00004446	rpl-32	X	X	X	-	CAAGTG	rpl-32 encodes a large ribosomal subunit L32 protein.
WBGene00004447	rpl-33	X	X	X	-		rpl-33 encodes a large ribosomal subunit L35a protein.
WBGene00004448	rpl-34	X	X	X	X	CACATG	rpl-34 encodes a putative large ribosomal subunit L34 protein that inhibits DHC-1 in vivo; RPL-34 is expressed in most somatic tissues of larvae and adults; in mass RNAi assays, RPL-34 is required for embryonic and larval development, normally rapid growth, and normal body coloration.
WBGene00004449	rpl-35	X	X	X	-	CACGCT,CATCTG	rpl-35 encodes a large ribosomal subunit L35 protein.
WBGene00004450	rpl-36	X	X	X	-		rpl-36 encodes a large ribosomal subunit L36 protein; by homology, RPL-36 is predicted to function in protein biosynthesis; in C. elegans, RPL-36 activity is required for embryonic and germline development and normal postembryonic growth rates.
WBGene00004452	rpl-38	X	X	X	-	CACGCT,CAACTG,CAAGTG	rpl-38 encodes a large ribosomal subunit L38 protein.
WBGene00004453	rpl-39	X	X	X	-	CACGCT,CACACG	rpl-39 encodes a large ribosomal subunit L39 protein.
WBGene00004454	rpl-41	X	X	X	-		rpl-41 encodes a large ribosomal subunit L41 protein; by homology, RPL-41 is predicted to function in protein biosynthesis.
WBGene00004456	rpl-43	-	X	X	-	CACGCG,CATCTG	rpl-43 encodes a large ribosomal subunit L37a protein.
WBGene00004458	rpn-1	X	X	X	X		rpn-1 encodes a non-ATPase subunit of the 26S proteasome's 19S regulatory particle (RP) base subcomplex; rpn-1 activity is essential for embryonic, larval, and germline development; by homology, RPN-1 is predicted to function in unfolding and recognition of protein substrates and/or recycling of ubiquitin moieties during protein degradation.
WBGene00004459	rpn-2	X	X	X	X	CACATG	rpn-2 encodes a non-ATPase subunit of the 26S proteasome's 19S regulatory paritcle (RP) base subcomplex; RPN-2 is required for embryonic, larval, and germline development and by homology, is predicted to function in unfolding and recognition of protein substrates and/or recycling of ubiquitin moieties during protein degradation; RPN-2 is expressed sporadically at all stages of development in the …
WBGene00004460	rpn-3	X	X	X	X	CAACTG	""
WBGene00004461	rpn-5	X	X	X	-	CAGCTG	""
WBGene00004462	rpn-6.1	X	X	-	X	CACATG,CAAGTG	rpn-6.1 encodes a non-ATPase subunit of the 19S regulatory complex of the proteasome that affects adult viability, larval viability, embryonic viability, fertility, and osmoregulation.
WBGene00004463	rpn-7	X	X	X	X	CATGCG,CACCTG	rpn-7 is predicted to encode a non-ATPase subunit of the 19S regulatory complex of the proteasome that affects fertility and embryonic viability.
WBGene00004464	rpn-8	-	X	X	X	CATGCG	""
WBGene00004465	rpn-9	X	X	X	X	CATGCG,CATATG	rpn-9 is predicted to encode a non-ATPase subunit of the 19S regulatory complex of the proteasome that that affects body morphology, embryonic viability, locomotion, larval viability, fertility, and growth; interacts with RPN-11 in yeast two-hybrid assays.
WBGene00004467	rpn-11	X	X	X	X	CACGCG,CAACTG,CAAGTG	rpn-11 encodes a predicted non-ATPase subunit of the 19S regulatory complex of the proteasome that affects adult viability, osmoregulation, embryonic viability, and movement; interacts with itself, RPN-9, and F55A11.3, based on yeast two-hybrid assays.
WBGene00004468	rpn-12	X	X	X	X	CACATG,CAAGTG	rpn-12 is predicted to encode a non-ATPase subunit of the 19S regulatory complex of the proteasome that interacts with NHR-6 in yeast two-hybrid assays.
WBGene00004469	rps-0	X	X	X	-	CACGCG,CACACG,CAACTG	rps-0 encodes a small ribosomal subunit SA protein that appears to function as both a ribosomal component and a laminin receptor; by homology, RPS-0 is predicted to play roles in protein biosynthesis and cell adhesion; in C. elegans, RPS-0 activity is required for embryonic and germline development, vulval morphogenesis, and the overall health of the animal.
WBGene00004470	rps-1	X	X	X	-	CACGCG,CATGCG,CAACTG,CAAGTG,CAGCTG	rps-1 encodes a small ribosomal subunit S3A protein.
WBGene00004471	rps-2	X	X	X	-	CACGCT,CAACTG	rps-2 encodes a small ribosomal subunit S2 protein.
WBGene00004472	rps-3	X	X	X	X	CATGCG	rps-3 encodes a small ribosomal subunit S3 protein that contains a KH RNA-binding domain and by homology,is predicted to function in protein biosynthesis; in C. elegans, RPS-3 activity is required for embryonic and germline development, as well as the overall health of the animal.
WBGene00004473	rps-4	X	X	X	-	CACGCT,CAACTG,CAGCTG	rps-4 encodes a small ribosomal subunit S4 protein.
WBGene00004474	rps-5	-	X	X	X		rps-5 encodes a small ribosomal subunit S5 protein.
WBGene00004475	rps-6	X	X	X	X		rps-6 encodes a small (40S) ribosomal subunit S6 protein; loss of rps-6 activity in adult animals extends lifespan.
WBGene00004476	rps-7	X	X	X	-	CATCTG	rps-7 encodes a small ribosomal subunit S7 protein.
WBGene00004477	rps-8	X	X	X	X	CACATG,CACGAG,CATCTG	rps-8 encodes a small ribosomal subunit S8 protein; by homology, RPS-8 is predicted to function in protein biosynthesis; in C. elegans, RPS-8 activity is required for germline development and the overall health of the animal.
WBGene00004478	rps-9	X	X	X	X		rps-9 encodes a small ribosomal subunit S9 protein.
WBGene00004479	rps-10	X	X	X	X	CACACG,CAAGTG	rps-10 encodes a small (40S) ribosomal subunit S10 protein; loss of rps-10 activity in adult animals extends lifespan.
WBGene00004480	rps-11	X	X	X	X		rps-11 encodes a small ribosomal subunit S11 protein; by homology, RPS-11 is predicted to function in protein biosynthesis; in C. elegans, RPS-11 activity is required for embryonic and germline development, as well as the overall health of the animal; loss of rps-11 activity in adult animals extends lifespan.
WBGene00004481	rps-12	X	X	X	-	CACGCG	rps-12 encodes a small ribosomal subunit S12 protein; by homology, RPS-12 is predicted to function in protein biosynthesis; in C. elegans, RPS-12 activity is required for embryonic and germline development, normal movement, and the overall health of the animal.
WBGene00004482	rps-13	X	X	X	-	CACGCG,CACACG,CATCTG	rps-13 encodes a small ribosomal subunit S13 protein; by homology, RPS-13 is predicted to function in protein biosynthesis; in C. elegans, RPS-13 activity is required for embryonic and germline development.
WBGene00004483	rps-14	X	X	X	-		rps-14 encodes a small ribosomal subunit S14 protein; by homology, RPS-14 is predicted to function in protein biosynthesis; in C. elegans, RPS-14 activity is required for embryonic and germline development, as well as the overall health of the animal; RPS-14 co-immuoprecipitates with ALG-1, a C. elegans Argonaut ortholog.
WBGene00004484	rps-15	X	X	X	X		rps-15 encodes a small ribosomal subunit S15 protein.
WBGene00004486	rps-17	X	X	X	-	CACGAG,CACGCG,CACACG,CAAGTG	rps-17 encodes a small ribosomal subunit S17 protein.
WBGene00004487	rps-18	X	X	X	-	CACGCG,CACACG	rps-18 encodes a small ribosomal subunit S18 protein.
WBGene00004488	rps-19	X	X	X	-	CACGAG,CACGCG,CATATG	rps-19 encodes a small ribosomal subunit S19 protein, orthologous to human RPS19 (OMIM:603474, mutated in Diamond-Blackfan anemia).
WBGene00004489	rps-20	X	X	X	-	CATCTG	rps-20 encodes a small ribosomal subunit S20 protein.
WBGene00004490	rps-21	X	X	X	-		rps-21 encodes a small ribosomal subunit S21 protein; by homology, RPS-21 is predicted to function in protein biosynthesis; in C. elegans, RPS-21 activity is required for embryonic and germline development, as well as the overall health of the animal.
WBGene00004491	rps-22	X	X	X	X		rps-22 encodes a small ribosomal subunit S15a protein.
WBGene00004492	rps-23	X	X	X	X	CACGAG,CAGCTG	rps-23 encodes a small ribosomal subunit S23 protein; by homology, RPS-23 is predicted to function in protein biosynthesis; in C. elegans, RPS-23 activity is required for germline development, vulval morphogenesis, and the overall health of the animal.
WBGene00004493	rps-24	X	X	X	-		rps-24 encodes a small ribosomal subunit S24 protein; by homology, RPS-24 is predicted to function in protein biosynthesis; in C. elegans, RPS-24 activity is required for germline development and the overall health of the animal.
WBGene00004494	rps-25	X	X	X	-	CAACTG	rps-25 encodes a small ribosomal subunit S25 protein.
WBGene00004495	rps-26	X	X	X	X	CACGTG,CACATG,CACGAG,CACACG,CAACTG,CAAGTG,CACCTG,CAGCTG,CATATG,CATCTG,CATACG	rps-26 encodes a small ribosomal subunit S26 protein; by homology, RPS-26 is predicted to function in protein biosynthesis; in C. elegans, RPS-26 activity is required for embryonic, larval, and germline development, as well as normal locomotion and body morphology.
WBGene00004496	rps-27	-	X	X	X	CAACTG	rps-27 encodes a small ribosomal subunit S27 protein.
WBGene00004497	rps-28	X	X	X	-	CACGTG,CACGAG,CACGCT,CACACG,CAAGTG,CACCTG	rps-28 encodes a small ribosomal subunit S28 protein.
WBGene00004498	rps-29	X	X	X	-	CACGTG,CACACG	rps-29 encodes a small ribosomal subunit S29 protein; by homology, RPS-29 is predicted to function in protein biosynthesis; in C. elegans, RPS-29 activity is broadly required for embryonic and germline development, normal body coloration and morphology, normal postembryonic growth rates, and the overall health of the animal.
WBGene00004499	rps-30	X	X	X	-	CACGCT,CACACG	rps-30 encodes two proteins, a small ribosomal subunit S30 protein and ubiquitin, which is cleaved from the ribosomal protein posttranslationally; by homology, S30 is predicted to function in protein biosynthesis and ubiquitin in protein degradation; in C. elegans, loss of rps-30 function via RNA-mediated interference (RNAi) does not result in any obvious abnormalities.
WBGene00004501	rpt-1	X	X	X	X	CACGCG,CATGCG,CATCTG,CATACG	rpt-1 encodes a predicted ATPase subunit of the 19S regulatory complex of the proteasome that affects fertility and embryonic viability.
WBGene00004502	rpt-2	X	X	X	X	CACATG	""
WBGene00004503	rpt-3	X	X	X	X		rpt-3 encodes a triple A ATPase subunit of the 26S proteasome's 19S regulatory particle (RP) base subcomplex; RPT-3 is required for embryonic, larval, and germline development and by homology, is predicted to function in unfolding protein substrates and translocating them into the core proteolytic particle (CP) of the proteasome.
WBGene00004505	rpt-5	X	X	X	X	CACATG,CAAGTG	rpt-5 encodes a triple A ATPase subunit of the 26S proteasome's 19S regulatory particle (RP) base subcomplex; RPT-5 is required for embryonic, larval, and germline development and by homology, is predicted to function in unfolding protein substrates and translocating them into the core proteolytic particle (CP) of the proteasome.
WBGene00004506	rpt-6	X	X	X	X	CAACTG	rpt-6 encodes a triple A ATPase that is a subunit of the 26S proteasome 19S regulatory particle (RP) base subcomplex; RPT-6 is required for embryonic and larval development and by homology, is predicted to function in unfolding protein substrates and translocating them into the core proteolytic particle (CP) of the proteasome.
WBGene00004509	rrf-2	X	X	X	-	CACGTG,CACGCT,CACACG,CAACTG	rrf-2 encodes an RNA-directed RNA polymerase (RdRP) homolog of unknown function; RRF-2 is not obviously required for either somatic or germline RNAi, or for transitive RNAi.
WBGene00004510	rrf-3	X	X	X	-		rrf-3 encodes an RNA-directed RNA polymerase (RdRP) homolog that inhibits somatic RNAi, and thus promotes activity of repeated genes (e.g., multicopy transgenic arrays); the effect of RRF-3 on RNAi is opposite to that of RRF-1 (which stimulates somatic RNAi), which might arise from competition by RRF-3 with RRF-1 or EGO-1 in RNAi formation; rrf-3(allele) or rrf-3(allele2) mutants are hypersensiti…
WBGene00004567	rrn-2.1	-	X	X	-	CACGTG,CACATG,CACGAG,CATGCG,CACACG,CAACTG,CAAGTG,CACCTG,CATCTG,CATACG	""
WBGene00004622	rrn-3.1	-	X	X	-	CACGTG,CACATG,CACGAG,CATGCG,CACACG,CAACTG,CAAGTG,CACCTG,CATCTG,CATACG	""
WBGene00004682	rsd-3	X	X	X	-	CAAGTG	""
WBGene00004698	rsp-1	X	X	X	-	CACATG,CACGCG	rsp-1 encodes the C. elegans ortholog of the vertebrate SRp75 splicing factor and member of the SR protein family of nuclear phosphoproteins that are required for constitutive splicing and influence alternative splicing regulation.
WBGene00004699	rsp-2	X	X	X	-	CACATG,CACGCG	rsp-2 encodes the C. elegans ortholog of the vertebrate SRp40 splicing factor and member of the SR protein family of nuclear phosphoproteins that are required for constitutive splicing and influence alternative splicing regulation.
WBGene00004700	rsp-3	X	X	X	X	CATATG	rsp-3 encodes an ortholog of human SF2/ASF and member of the SR protein family of nuclear phosphoproteins that are required for constitutive splicing and influence alternative splicing regulation; rsp-3 affects the development of oocytes together with rsr-1, and is required for late embryonic viability; SPK-1 binds directly to and phosphorylates the RS domain of RSP-3 in vitro; the rsp-3 mRNA is …
WBGene00004702	rsp-5	X	X	X	-	CACATG,CAAGTG,CATCTG	rsp-5 encodes, along with rsp-4, one of two C. elegans orthologs of the vertebrate SC35 splicing factor and member of the SR protein family of nuclear phosphoproteins that are required for constitutive splicing and influence alternative splicing regulation.
WBGene00004703	rsp-6	X	X	X	-	CACATG,CAACTG,CAAGTG,CAGCTG,CATATG	rsp-6 encodes an RNA binding protein that is the C. elegans ortholog of the vertebrate SFRS3/SRp20 pre-mRNA splicing factors; although loss of rsp-6 activity alone results in no obvious abnormalities, RNAi experiments targeting multiple RSP proteins indicate that, in combination with other RSP proteins, RSP-6 plays a role in embryonic and larval development, germline sex determination (sperm-oocy…
WBGene00004704	rsp-7	X	X	X	-	CACGCT	rsp-7 encodes the C. elegans ortholog of the vertebrate p54 splicing factor and member of the SR protein family of nuclear phosphoproteins that are required for constitutive splicing and influence alternative splicing regulation.
WBGene00004705	rsp-8	X	X	X	-	CACGCG	rsp-8 encodes the C. elegans ortholog of the conserved Tra2beta splicing activator.
WBGene00004706	rsr-1	X	X	X	-	CACGAG,CACGCT,CAAGTG,CAGCTG	rsr-1 encodes the C. elegans homolog of the SRm160 (serine/arginine-repeat related nuclear matrix protein of 160kDa) splicing coactivator; rsr-1 is an essential gene that is required for development, including normal pharyngeal morphology.
WBGene00004721	san-1	X	X	X	-		san-1 encodes the C. elegans ortholog of the Saccharomyces cerevisiae spindle checkpoint protein Mad3p; san-1 is essential for the mitotic spindle checkpoint activity in response to stimuli such as microtubule depolymerization or anoxia, in which microscopically visible movement ceases and cell cycle progression reversibly arrests; san-1 has also been reported to be essential for normal embryonic…
WBGene00004726	sas-4	X	X	X	-	CACGCT,CAACTG,CATCTG	sas-4 encodes a predicted coiled-coil protein and centriole component recruited to the centrosome once per cell cycle at the time of organelle duplication and is required for centriole duplication and spindle assembly, levels dictate centrosome size, and also affects germ cell proliferation and locomotion; colocalizes with gamma-tubulin to centrosomes both in sperm and in the syncitial part of th…
WBGene00004727	sax-1	X	X	X	-	CACGTG,CACACG,CAACTG,CAGCTG,CATCTG	The sax-1 gene encodes a homolog of Ndr kinase that regulates neuronal cell shape and neurite initiation.
WBGene00004728	sax-2	-	X	X	-	CAACTG,CAGCTG	sax-2 encodes a conserved protein that contains HEAT/Armadillo repeats and is related to Drosophila furry; sax-2 activity is required for maintaining normal neuronal morphology, particularly proper neurite outgrowth and termination; sax-2 activity is also required for normal male mating behavior and gonad morphogenesis in both sexes; a sax-2 reporter gene fusion indicates that sax-2 is expressed …
WBGene00004732	sax-7	X	X	-	-	CATGCG	sax-7 encodes an ortholog of human L1CAM, and a paralog of lad-2; L1CAM is a member of the group of highly conserved transmembrane cell adhesion receptor molecules which belong to the immunuglobulin superfamily; SAX-7 is required for axon guidance, neurite outgrowth and maintenance of neuronal positioning through homophilic and heterophilic interactions; sax-7 also affects germline development, e…
WBGene00004736	sca-1	X	X	-	X		The sca-1 gene encodes a sarco-endoplasmic reticulum Ca[2+] ATPase homolog that is required for development and muscle function; sca-1 is also a ortholog of human ATP2A1 (OMIM:108730), which when mutated leads to Darier-White disease (OMIM:124200).
WBGene00004737	scc-1	X	X	X	-	CAGCTG	scc-1 encodes a member of the Rad21/Rec8-like family of cohesion proteins that affects embryonic viability, fertility, the rate of embryonic cell divisions and the incidence of male progeny; interacts with ATL-1, F56D12.5, and F11E6.1 based on yeast two-hybrid assays, and is expressed in nondividing embryonic and germline nuclei.
WBGene00004738	scc-3	X	X	X	-	CACGCT	scc-3 encodes a cohesin complex subunit homologous to Saccharomyces cerevisiae Irr1p/Scc3p; SCC-3 is required during meiosis for synaptonemal complex formation and sister chromatid cohesion, proper localization of REC-8 to chromosomes, mitotic chromosome segregation, embryonic development, and vulval morphogenesis; in embryos, SCC-3 forms a cohesin complex with SCC-1, SMC-1, SMC-3, and TIM-1, a H…
WBGene00004745	sdc-1	-	X	X	-		sdc-1 encodes a zinc-finger protein of the C2H2-type that affects egg laying and vulval development, and hermaphrodite sex determination; expressed at highest levels in embryos and in adults.
WBGene00004746	sdc-2	X	X	X	X	CACGCG,CAACTG	The sdc-2 gene encodes a protein that represses transcription of X chromosomes to achieve dosage compensation, and that also represses the male sex-determination gene her-1 to elicit hermaphrodite differentiation.
WBGene00004752	sec-5	X	X	X	-		The sec-5 gene encodes an ortholog of SEC5 in S. cerevisiae, a component of the exocyst complex required genetically for endocytosis and for normal cellular morphology in the intestine.
WBGene00004754	sec-23	X	X	X	-	CACGTG,CACGCT	""
WBGene00004755	sec-24.1	X	X	X	-	CACGCT,CACCTG,CAGCTG	sec-24.1 encodes one of two C. elegans Sec24 homologs; in Saccharomyces cerevisiae, Sec24 is a member of the Sec24-Sec23 subunit of the COPII coat complex, assembly of which is essential for the first step of secretory protein transport from the endoplasmic reticulum (ER) to the Golgi; by homology with Sec24, SEC-24.1 is predicted to facilitate vesicle cargo selection, and likely contains multipl…
WBGene00004759	sel-1	-	X	X	-	CACGCG,CAACTG	sel-1 encodes two isoforms of a highly conserved transmembrane protein orthologous to human SEL1 (OMIM:602329) and Saccharomyces cerevisiae HRD3, a member of the HMG-CoA Reductase Degradation (HRD) complex that degrades malfolded endoplasmic reticulum (ER)-resident proteins; SEL-1 functions as a negative regulator of the LIN-12/GLP-1 Notch-like signaling pathway in C. elegans where it appears to …
WBGene00004760	sel-2	X	X	X	-		sel-2 encodes a PH, BEACH and WD40 domain-containing protein that is homologous to mammalian neurobeachin/BCL8B and LRBA (LPS-responsive, beige-like anchor protein); during development, SEL-2 functions to regulate endosomal traffic in polarized epithelial cells such as the vulval precursor cells (VPCs) and intestinal cells; specifically, in a subset of the VPCs, SEL-2 activity is required for pro…
WBGene00004762	sel-5	X	X	X	X	CATGCG	sel-5 encodes a serine/threonine kinase most similar to mammalian GAK1 and Saccharomyces cerevisiae Pak1p; SEL-5 is required for LIN-12/Notch-mediated signaling events that instruct cells of equivalent developmental potential to adopt distinct fates; sel-5 encodes two protein kinase isoforms generated from alternatively spliced mRNAs and appears to influence cell fate decisions by acting before o…
WBGene00004766	sel-9	-	X	X	-		sel-9 encodes a member of the p24 family of proteins that affects growth and locomotion and likely functions to negatively regulate the transport of lin-12 and glp-1 to the cell surface; genetically interacts with mutations in lin-12 that affect the extracellular domain with respect to egg laying, AC/VU fate decision, and vulval formation and interacts with glp-1 mutations with respect to proxima…
WBGene00004774	sem-5	X	X	X	X	CACGAG,CACGCG,CAACTG	sem-5 encodes a Src homology (SH) domain 2 and 3-containing protein, orthologous to human GRB2 (OMIM:108355) and Drosophila Drk; sem-5 functions in multiple signaling pathways during development including those regulating sex myoblast migration, muscle membrane extension, vulval induction, fluid balance, viability, and formation of the male tail; SEM-5 acts downstream of the LET-23 epidermal grow…
WBGene00004775	9/1/2013	X	X	X	-	CACGCG,CAACTG	sep-1 encodes the C. elegans ortholog of separase, a cysteine protease first discovered in yeast, as Esp1, that cleaves sister chromatids at their centromeres during anaphase by proteolyzing the Scc1 subunit of cohesin; in mitotically dividing C. elegans embryos, SEP-1 activity is required for a number of cell cycle events including sister chromatid separation and membrane trafficking, specifical…
WBGene00004781	set-1	-	X	X	-	CACGCG,CACACG,CATATG	set-1 encodes a SET domain-containing protein predicted to function as a histone lysine N-methyltransferase; set-1 is an essential gene that is ubiquitously expressed early in development.
WBGene00004782	set-2	X	X	X	X		set-2 encodes a histone H3K4 methyltransferase closely related to the yeast Set1 and mammalian SET1/MLL proteins; SET-2 displays H3K4 methyltransferase activity in vitro and in C. elegans, regulates levels of H3K4; SET-2 plays a role in germline development, postembryonic development, negative regulation of lifespan in adult animals, and RNA interference; SET-2 localizes to nuclei.
WBGene00004788	sft-4	-	X	X	-	CACGTG,CACATG,CAACTG	sft-4 encodes a member of the SURF family highly conserved with the mouse Surf-4 gene, and conservation includes an encoded dilysine motif that is implicated in endoplasmic reticulum localization of the mouse protein.
WBGene00004790	sgn-1	X	X	X	-	CACGAG,CAAGTG	""
WBGene00004798	sip-1	X	X	X	X	CACGCT	sip-1 encodes a member of the small heat shock family of proteins; loss of sip-1 function via antisense or large-scale RNAi experiments results in embryonic lethality and in a small but reproducible reduction in lifespan in otherwise long-lived animals, respectively, suggesting that sip-1 plays a role in embryonic development as well as regulation of adult lifespan; in addition, expression of sip…
WBGene00004800	sir-2.1	X	X	X	X	CACGTG,CACACG,CAACTG	""
WBGene00004801	sir-2.2	X	X	-	-		sir-2.2 encodes one of four C. elegans proteins with similarity to the Saccharomyces cerevisiae Sir2p NAD-dependent histone deacetylase; SIR-2.2 may play a role in genomic stability and protecting the genome against mutations, as loss of SIR-2.2 function via RNA-mediated interference (RNAi) results in an increased level of spontaneous mutagenesis.
WBGene00004809	skr-3	-	X	X	-		The skr-3 gene encodes a homolog of Skp1 in S. cerevisiae that has no known function in vivo, since skr-3(RNAi) animals are at least superficially normal.
WBGene00004822	skr-16	X	X	X	-	CACGTG,CACCTG	The skr-16 gene encodes a homolog of Skp1 in S. cerevisiae that has no known function in vivo, since skr-16(RNAi) animals are at least superficially normal.
WBGene00004825	skr-19	-	X	X	-	CACGTG,CACACG,CATATG	The skr-19 gene encodes a homolog of Skp1 in S. cerevisiae that has no known function in vivo, since skr-19(RNAi) animals are at least superficially normal.
WBGene00004856	sma-2	X	X	X	-	CACCTG,CATCTG	sma-2 encodes, along with sma-3 and sma-4, one of three C. elegans Smad proteins, with SMA-2 and SMA-3 most closely related to receptor-regulated Smads (R-Smads) and SMA-4 more closely related to co-mediator Smads (CoSmads); during development, SMA-2 functions in a TGF-beta signaling pathway to regulate body size and specification of sensory structures in the male tail; sma-2, through this pathwa…
WBGene00004857	sma-3	X	X	X	-		sma-3 encodes a Smad protein; during development, SMA-3 functions as part of a DBL-1/SMA-6 TGF-beta-related signaling pathway that controls body size and male tail sensory ray and spicule formation; sma-3, through this pathway, also regulates reproductive aging; studies have shown that a reduction of TGF-beta pathway genes extends reproductive span by maintaining oocyte and germline quality; sma-…
WBGene00004860	sma-6	X	X	X	-		sma-6 encodes a serine/threonine protein kinase that is orthologous to type I TGF-beta receptors; sma-6 activity is required for regulating body length and for proper development of the male tail; sma-6, along with other genes in the TGF-beta Sma/Mab pathway, also regulates reproductive aging; a reduction of TGF-beta pathway genes extends reproductive span by maintaining oocyte and germline quali…
WBGene00004862	sma-9	-	X	X	-	CACGTG,CACGAG,CACGCG,CACGCT,CATGCG,CACACG,CAACTG,CAAGTG,CATATG	sma-9 encodes, by extensive alternative splicing, at least 13 isoforms, a number of which are large (~2000-residue) proteins with at least three N-terminal involucrin domains, seven C-terminal zinc-finger domains, and a glutamine/asparagine-rich domain; SMA-9 is orthologous to the Drosophila Smad cofactor Schnurri (FBgn0003396) and the vertebrate HIVEP proteins (Human Immunodeficiency Virus Type …
WBGene00004873	smc-3	X	X	X	X		""
WBGene00004874	smc-4	X	X	X	-	CAAGTG,CATACG	The smc-4 gene encodes a homolog of the SMC4 subunit of mitotic condensin; SMC-4 acts with MIX-1 to enable chromosome segregation.
WBGene00004879	smg-1	X	X	X	X	CACATG,CATCTG	smg-1 encodes a phosphatidylinositol kinase-related protein kinase; SMG-1 functions as a key component of the nonsense-mediated mRNA decay (NMD) pathway that identifies and degrades mRNAs that contain premature stop codons; in addition, and partially in parallel to DAF-2-insulin signaling, SMG-1 regulates adult lifespan and the response to oxidative stress; in vitro, SMG-1 is capable of phosphory…
WBGene00004880	smg-2	X	X	X	-	CAAGTG	""
WBGene00004887	smn-1	X	X	X	X	CACATG	smn-1 encodes a homolog of human SMN, which when mutated leads to spinal muscular atrophy (OMIM:253300).
WBGene00004888	smo-1	X	X	X	-	CACGAG,CACACG	smo-1 encodes the C. elegans ortholog of SUMO, a small ubiquitin-like moiety that, when attached to protein substrates, regulates their subcellular localization and activity; smo-1 is an essential gene: loss of its activity results in embryonic and larval lethality; in addition, smo-1 mutants have defects in synaptonemal complex disassembly and bivalent formation, enhance meiotic defects of zhp-3…
WBGene00004889	smp-1	X	X	X	-	CACACG,CATCTG	smp-1 encodes a semaphorin; smp-1 activity is required for vulval morphogenesis, specifically for the movement of homologous pairs of vulval cells towards the vulval midline prior to cell fusion; smp-1 expression in vulval cells is regulated by the VAB-23 zinc-finger domain protein which binds smp-1 regulatory sequence in vivo.
WBGene00004890	smp-2	X	X	-	-	CACGAG	""
WBGene00004891	smr-1	X	X	X	-		""
WBGene00004893	sms-2	-	X	X	-		""
WBGene00004895	smu-1	X	X	X	-	CACGAG	""
WBGene00004896	smu-2	X	X	X	-	CACATG,CAAGTG	smu-2 encodes a protein with homology to the mammalian nuclear protein RED that affects the accumulation of alternatively spliced unc-52 transcripts; may function in a pathway with smu-1, interacts in vitro with SMU-1, and may be required for normal expression levels of SMU-1.
WBGene00004897	snb-1	X	X	X	-	CATCTG	The snb-1 gene encodes synaptobrevin, a synaptic vesicle protein orthologous to human vesicle-associated membrane protein 1 (VAMP1 OMIM:185880) and 2 (VAMP2 OMIM:185881), and is required for viability and synaptic transmission; SNB-1 is likely to play a role in vesicle docking and/or fusion and is expressed in neurons where it colocalizes with synaptic vesicle proteins RAB-3 and synaptotagmin.
WBGene00004905	snf-6	-	X	X	-		snf-6 encodes a member of the sodium:neurotransmitter symporter family.
WBGene00004909	snf-10	-	X	X	-	CACGTG,CACATG,CACGAG,CATCTG	snf-10 encodes a member of the sodium:neurotransmitter symporter family.
WBGene00004910	snf-11	-	X	-	-	CACGTG,CACATG,CAGCTG	snf-11 encodes an electrogenic, Na[+]/Cl[-]-coupled, high-affinity GABA transporter that is required in vivo for GABA uptake, and for normal aldicarb sensitivity; SNF-11 is orthologous to human SLC6A1 (OMIM:137165); SNF-11 is selective for GABA with a Kt of ~15 microM, has an EC50 value of 168 microM, is blocked by GAT1 inhibitor SKF89976A, and has a 2:1:1 stoichiometry of Na[+]:Cl[-]:GABA; SNF-1…
WBGene00004914	snr-1	X	X	X	-	CACGCG,CACGCT,CACACG	snr-1 encodes an ortholog of human small nuclear ribonucleoprotein Sm D3, a protein that forms part of a heptameric complex required for the biogenesis and function of the snRNPs that catalyze mRNA splicing; in combination with the gene that encodes the human Sm B ortholog (snr-2) snr-1 affects embryonic viability and the nuclear association and localization of P granules in embryos based on an R…
WBGene00004915	snr-2	X	X	X	-	CAACTG	""
WBGene00004916	snr-3	X	X	X	-	CACATG,CAAGTG,CATCTG	snr-3 encodes an ortholog of human small nuclear ribonucleoprotein Sm D1, a protein that forms part of a heptameric complex required for biogenesis and function of the snRNPs that catalyze mRNA splicing; in combination with the gene that encodes the human Sm D2 ortholog (snr-4), snr-3 affects embryonic viability and nuclear association and localization of P granules in embryos, based on an RNAi a…
WBGene00004917	snr-4	X	X	X	-	CACGCG,CACACG,CAACTG,CAGCTG,CATACG	""
WBGene00004922	snt-2	X	X	X	-	CACGTG,CACACG	""
WBGene00004924	snt-4	-	X	X	-	CACATG,CAAGTG,CAGCTG,CATCTG	""
WBGene00004927	snx-1	X	X	X	-	CACATG,CACGCG,CACACG,CAAGTG	snx-1 encodes a PX and BAR domain-containing protein that is the C. elegans ortholog of the Vps5/SNX1 subunit of the core retromer complex; in C. elegans, SNX-1 functions as a component of the retromer complex that, along with RME-8 and HSP-1, regulates retrograde endosome-to-Golgi transport through control of endosomal clathrin dynamics; SNX-1 binds RME-8 in vitro; SNX-1 is expressed in several …
WBGene00004930	sod-1	X	X	X	X	CACGAG	sod-1 encodes the copper/zinc superoxide dismustase, an enzyme that is known to protect cells from oxidative damage; superoxide dismutase activity can be detected in worm extracts; sod-1 activity has been implicated in the increased life-span of dauer larvae where this enzyme demonstrates the highest activity compared to other life-stages as well as in the increased life span of age-1 mutants and…
WBGene00004931	sod-2	X	X	X	X		sod-2 encodes a iron/manganese superoxide dismutase, predicted to be mitochondrial, that might defend against oxidative stress and promote normal lifespan; sod-2 mRNA levels are diminished by mutation of daf-16, and heterologously expressed SOD-2 in E. coli protects against methyl viologen-induced oxidative stress.
WBGene00004933	sod-4	-	X	-	-	CACACG,CACCTG,CATATG	sod-4 encodes an extracellular Cu2+/Zn2+ superoxide dismutase (SOD) that is one of five C. elegans SOD enzymes; genetic analyses indicates that sod-4 is required for redox regulation of a number of processes including axon pathfinding in the PVQ interneurons, insulin/IGF-1 signaling, and vulval development; large-scale expression studies indicate that sod-4 is expressed in the nervous system, int…
WBGene00004945	sop-2	X	X	X	-	CACGCT	sop-2 encodes a SAM domain-containing protein that is related to, but not orthologous with, Polycomb group proteins and ETS transcription factors; during development, SOP-2 activity is required for the proper integration of sexual, spatial, and temporal information during cell fate specification; specifically, SOP-2 is required for maintaining a restricted pattern of Hox gene expression, such as …
WBGene00004946	sop-3	X	X	X	-	CACGAG,CACGCG	The sop-3 gene encodes a novel protein that regulates Hox gene expression by modulating Wnt signaling.
WBGene00004951	spc-1	-	X	X	-	CAACTG,CAGCTG	spc-1 encodes the C. elegans alpha spectrin ortholog; during development, spc-1 activity is required for body morphogenesis, formation of body wall muscles, locomotion, and larval development.
WBGene00004953	spd-2	X	X	X	-	CACGCG	spd-2 encodes a protein with three predicted coiled-coil domains; SPD-2 activity is essential for centrosome maturation and duplication, and hence for proper mitotic spindle assembly; in regulating the early steps of centrosome maturation, SPD-2 acts together with the coiled-coil protein SPD-5, the Aurora-A kinase AIR-1, and the cytoplasmic dynein DHC-1; in regulating centrosome duplication, SPD-…
WBGene00004955	spd-5	-	X	X	-		spd-5 encodes a coiled-coil domain protein; spd-5 activity is required for centrosome maturation, symmetry breaking, pronuclear migration, mitotic spindle assembly, and cell division; in regulating centrosome maturation, spd-5 interacts genetically with spd-2, which also encodes a coiled-coil protein; SPD-5 physically interacts with CED-9, a C. elegans BCL2 ortholog and spd-5(RNAi) results in inc…
WBGene00004960	spe-6	X	X	X	-	CAAGTG	spe-6 encodes a predicted protein-serine threonine kinase in the casein kinase 1 family that is required for spermatid activation, and for progression through late prophase of meiosis I, and is specifically required for the assembly of MSP (major sperm protein) in the fibrous bodies of spermatocytes; bypasses the requirement for spe-27, spe-8, spe-12, and spe-29 with respect to spermatid activati…
WBGene00004971	spe-17	-	X	X	-	CACCTG,CATATG,CATCTG	spe-17 is predicted to encode a hydrophilic serine/threonine rich protein with no significant homology to any known protein; spe-17 is required for the proper development of spermatids into sperm during spermatogenesis and thus for fertility; specifically, spe-17 is required for the correct partitioning of organelles and sperm components into specialized Golgi-derived fibrous body-membranous orga…
WBGene00004975	spe-39	X	X	X	-	CACGCT,CAACTG	spe-39 encodes a novel hydrophilic protein with homologs in Drosophila and human but not in yeast; spe-39 is required during spermiogenesis or sperm activation for the morphogenesis of specialized Golgi-derived fibrous body-membranous organelle (FB-MO) complexes that contain many membrane and soluble proteins; spe-39 is also required for normal oogenesis; in vivo assays have shown that spe-39 is …
WBGene00004978	spg-7	X	X	X	X		spg-7 encodes a metalloprotease orthologous to human paraplegin, a nuclear-encoded mitochondrial metalloprotease mutations in which are associated with hereditary spastic paraplegia (spinal cord dysfunction); based upon studies of Saccharomyces cerevisiae SPG7, C. elegans SPG-7 is predicted to function as part of a mt-AAA metalloprotease that regulates proteolytic degradation of mitochondrial pro…
WBGene00004979	sph-1	X	X	X	-	CAAGTG	sph-1 encodes a member of the synaptophysin/synaptoporin family that contains a MARVEL domain, a membrane-associating domain found in lipid-associating proteins, and contains a transmembrane domain.
WBGene00004980	spk-1	X	X	X	-	CACGCT,CATGCG,CACACG,CAACTG	spk-1 encodes a serine/threonine kinase orthologous to the highly conserved serine/arginine-rich protein kinases (SRPKs) that phosphorylate SR proteins, essential components of the pre-mRNA splicing machinery; SPK-1, required for embryogenesis and germline development, can directly bind and phosphorylate RSP-3 (CeSF2/ASF), an SR splicing factor homolog; SPK-1 is expressed predominantly in the adu…
WBGene00004984	spn-4	X	X	X	-	CACGCT,CAACTG	spn-4 encodes a protein containing an RNP-type RNA-binding domain; SPN-4 is required for rotation, but not polarization, of the mitotic spindle in the P1 blastomere of the two-cell stage embryo; SPN-4 is also required for mesectoderm and mesendoderm formation in conjunction with proper localization of maternal cell-fate determinants such as SKN-1; in addition, SPN-4 binds the glp-1 3' UTR and is …
WBGene00004985	spo-11	-	X	X	-	CACGCT,CAAGTG,CAGCTG	spo-11 encodes an ortholog of Spo11p in S. cerevisiae that is required for meiotic DNA recombination, and (in conjunction with CHK-2 and MRE-11) for the localization of RAD-51 to foci in late zygotene/early pachytene nuclei; like its yeast ortholog, SPO-11 is related to a subunit of archaebacterial topoisomerase VI, and probably causes double-stranded DNA breaks through a topoisomerase-like trans…
WBGene00004986	spp-1	X	X	X	X	CACGAG,CATCTG	spp-1 encodes a caenopore, a saposin (B) domain-containing protein that is a member of the saposin-like protein (SAPLIP) superfamily containing mammalian NK-lysin and granulysin and the protozoan amoebapore-like proteins; SPP-1 exhibits antibacterial activity in vitro and its expression in vivo is regulated by the DAF-2/insulin receptor signaling pathway and by the presence of bacterial pathogens…
WBGene00004988	spp-3	-	X	X	-	CACATG,CACGAG	""
WBGene00004993	spp-8	-	X	X	-	CACGTG,CACGAG,CACACG	""
WBGene00004995	spp-10	X	X	-	-	CACGTG,CAACTG,CAAGTG	spp-10 encodes two protein isoforms that are orthologous to the human gene PROSAPOSIN (PSAP; OMIM:176801, mutated in Gaucher disease and metachromatic leukodystrophy); SPP-10A and -10B are predicted to have 3 and 4 embedded saposin sequences, that are likely to be split into individual saposin peptides by proteolysis; in mammals, saposins activate the enzymes sphingomyelinphosphodiesterase and be…
WBGene00004999	spp-14	-	X	X	-	CATGCG	""
WBGene00005003	spp-18	-	X	X	-	CACGTG,CACATG,CAACTG,CACCTG,CATACG	""
WBGene00005006	spr-1	X	X	X	-	CACGCG,CACACG	spr-1 encodes the C. elegans ortholog of the human corepressor CoREST that functions in HDAC-containing complexes to mediate transcriptional repression; in C. elegans, spr-1 was first identified in screens for genetic suppressors of the egg-laying defective phenotype of sel-12/presenilin mutants; subsequent genetic analyses showed that spr-1 likely functions as a negative regulator of LIN-12/Notc…
WBGene00005007	spr-2	-	X	X	-	CAAGTG	spr-2 encodes the C. elegans ortholog of the Drosophila and mammalian SET proteins (OMIM:600960, translocation breakpoint in human SET is associated with acute myeloid leukemia); SPR-2 is predicted to be a member of the SET protein complex that functions in chromatin remodeling, DNA repair, and transcriptional regulation; in C. elegans, SPR-2 may function to regulate the activity and/or levels of…
WBGene00005008	spr-3	X	X	X	-	CATCTG	""
WBGene00005011	""	X	X	X	-		""
WBGene00005015	spt-5	-	X	X	-		""
WBGene00005019	sqv-1	-	X	X	-	CACGTG,CACATG,CATGCG,CATCTG	sqv-1 encodes a UDP-glucuronic acid decarboxylase, biochemically active in vitro, that is required for cytokinesis of one-cell embryos and for vulval morphogenesis; SQV-1 is coexpressed with the nucleotide-sugar transporter homolog SQV-7 in in the vulva and in oocytes; SQV-1 colocalizes with SQV-5 and SQV-7 to punctate foci (probably the Golgi apparatus) in the cytoplasm of the vulva, the uterus …
WBGene00005021	sqv-3	X	X	X	-	CACGCT	sqv-3 encodes a beta(1,4)-galactosyltransferase, biochemically active in vitro, that is required for cytokinesis of one-cell embryos, vulval morphogenesis, and chondroitin synthesis; SQV-3 is orthologous to human human galactosyltransferase I (B4GALT7; OMIM:604327, mutated in the progeroid form of Ehlers-Danlos syndrome); sqv-3 transgenically rescues hamster cells lacking galactosyl transferase I…
WBGene00005022	sqv-4	-	X	X	-		sqv-4 encodes a UDP-glucose 6-dehydrogenase, biochemically active in vitro, that is required for cytokinesis of one-cell embryos and for vulval morphogenesis; SQV-4 is orthologous to Drosophila SUGARLESS, human UGDH (OMIM:603370), and zebrafish JEKYLL; SQV-4 is expressed in many cell types, notably oocytes and uterine, seam, pharyngeal, and spermathecal cells, with expression being prominent in 1…
WBGene00005024	sqv-6	X	X	X	X		sqv-6 encodes a xylosyltransferase, active in cell culture, that is required for cytokinesis of one-cell embryos and for vulval morphogenesis; SQV-6 is predicted to begin the synthesis of glycosaminoglycans by adding xylose to their protein cores; the common requirement for SQV-6 in both cytokinesis and morphogenesis may be to promote filling an extracellular space with hygroscopic proteoglycans …
WBGene00005026	sqv-8	X	X	X	-	CACGTG	The sqv-8 gene encodes a glucuronyl transferase, biochemically active in vitro, that is required for cytokinesis of one-cell embryos and for vulval morphogenesis; SQV-8 is homologous to three distinct glucuronyl transferases (GlcAT-I, GlcAT-P and GlcAT-D) that play a role in the synthesis of different glycoconjugates; the common requirement for SQV-8 in both cytokinesis and morphogenesis may be t…
WBGene00005082	srd-4	-	X	X	-	CACGCG	""
WBGene00005122	srd-44	X	X	X	-	CACGCG,CACACG,CACCTG	""
WBGene00005176	srg-19	-	X	X	-		""
WBGene00005228	srh-2	X	X	X	-	CACGTG,CACATG,CACGAG,CACGCG,CACGCT,CACACG,CAACTG,CAAGTG,CACCTG,CATATG,CATCTG,CATACG	""
WBGene00005241	srh-16	X	X	X	-		""
WBGene00005242	srh-17	X	X	-	-	CACGTG,CACGAG,CACACG,CATCTG	""
WBGene00005291	srh-70	-	X	-	-		""
WBGene00005297	srh-76	X	X	-	-	CACATG	""
WBGene00005324	""	X	X	X	-	CACGCG,CACGCT	""
WBGene00005386	srh-170	-	X	X	-	CACGCG	""
WBGene00005475	srh-269	X	X	X	-	CACGCT	""
WBGene00005517	sri-5	X	X	X	-	CACGAG,CACGCT,CAAGTG,CAGCTG	""
WBGene00005550	sri-38	-	X	-	-	CACGAG,CACCTG	""
WBGene00005648	srp-7	X	X	X	-	CAACTG,CATCTG	""
WBGene00005661	srr-10	X	X	X	-	CACGCG,CACGCT,CAAGTG,CAGCTG	""
WBGene00005662	sars-2	X	X	X	-	CAAGTG	srs-1 encodes a predicted mitochondrial seryl-tRNA synthetase (SerRS), a class II aminoacyl-tRNA synthetase that catalyzes the attachment of serine to its cognate tRNA and is thus required for protein biosynthesis; in C. elegans, SRS-1 activity is required for normal postembryonic morphology and rates of growth.
WBGene00005663	sars-1	X	X	X	-	CACATG,CACACG	srs-2 encodes a predicted cytoplasmic seryl-tRNA synthetase (SerRS), a class II aminoacyl-tRNA synthetase that catalyzes the attachment of serine to its cognate tRNA and is thus required for protein biosynthesis; in C. elegans, SRS-2 activity is required for embryonic and germline development and normal postembryonic growth rates.
WBGene00005698	sru-35	X	X	-	-		""
WBGene00005712	srv-1	-	X	X	-	CACGTG,CACACG,CAACTG	""
WBGene00005794	srw-47	-	X	-	-	CACGTG,CACATG,CACGAG,CACGCT	""
WBGene00005814	srw-67	-	X	-	-		""
WBGene00005894	srx-3	-	X	-	-		""
WBGene00005915	srx-24	-	X	-	-		""
WBGene00006059	stc-1	-	X	X	X	CAAGTG	stc-1 encodes an ATPase that is similar to the vertebrate HSPA13/STCH proteins that are members of the heat shock protein 70 family; by homology, STC-1 is predicted to function as an ER chaperone, and loss of stc-1 activity results in induction of an hsp-4::gfp transgene and increased aggregation of a heterologously expressed mutant human SOD1 protein in C. elegans neurons.
WBGene00006061	stl-1	X	X	X	-	CATGCG,CATATG	""
WBGene00006062	stn-1	X	X	X	-	CACATG,CACGAG,CAACTG,CATCTG	stn-1 encodes a syntrophin, a PDZ and PH domain-containing adaptor protein, with homology to vertebrate alpha and beta-syntrophins; stn-1 activity is required in muscles for normal locomotory behavior: in the absence of stn-1, animals are hyperactive, display exaggerated head movement when moving forward, and hypercontract upon backward locomotion; stn-1 is likely to function in the same pathway …
WBGene00006066	sto-4	-	X	X	-	CACGCG,CACACG,CATACG	""
WBGene00006075	str-7	-	X	X	-	CACGAG,CACCTG	""
WBGene00006080	str-12	-	X	X	-	CACGTG,CAAGTG	""
WBGene00006124	str-60	-	X	X	-	CATGCG,CAAGTG	""
WBGene00006156	str-101	-	X	-	-	CACGAG,CATCTG	""
WBGene00006220	str-176	X	X	-	-	CACGTG	""
WBGene00006279	str-253	-	X	X	-		""
WBGene00006307	suf-1	X	X	X	-	CATGCG	""
WBGene00006318	sup-9	X	X	-	-	CAAGTG,CATCTG	sup-9 encodes one of 44 C. elegans TWK (two-P domain K+) potassium channel subunits that contain two pore-forming domains and four transmembrane domains; sup-9 was originally defined by gain-of-function mutations that result in defects in pharyngeal, body-wall, egg-laying, and enteric muscle activation; loss of sup-9 function via reversion or RNA-mediated interference (RNAi) does not result in an…
WBGene00006319	sup-10	-	X	-	-	CACATG	""
WBGene00006324	sup-17	X	X	X	-	CACATG,CACCTG,CATCTG	sup-17 encodes an ADAM protein, an integral membrane disintegrin and zinc-activated metalloproteinase, orthologous to Drosophila and mouse KUZBANIAN and the vertebrate ADAM10 proteins; SUP-17 is required maternally for embryonic development and plays a role in LIN-12/Notch-mediated cell signaling required for several cell fate decisions during vulval development; SUP-17 is also required for norma…
WBGene00006349	sur-2	X	X	X	X	CACGTG,CACGCG	sur-2 encodes a novel protein that is orthologous to the Drosophila and human MED23 mediator subunits; sur-2 is a downstream component of the let-60-ras-mediated signaling pathway and likely functions by regulating transcription of genes essential for a number of developmental processes, including vulval development, larval development, and formation of the gonad and male tail; sur-2 is expressed…
WBGene00006351	sur-5	X	X	X	-	CACGTG,CACGCT,CACACG,CAACTG	sur-5 encodes a protein with high similarity to H. sapiens Acetoacetyl-coenzyme A synthetase; sur-5 negatively regulates let-60 during vulval induction, based on genetic analysis, and genetically synergises with lin-45 with respect to larval death, uncoordinated movement and egg-laying defects; sur-5 is strongly expressed in most cells of C. elegans, including the VPCs, and is localized primarily…
WBGene00006364	syd-2	X	X	X	-		syd-2 encodes alpha-liprin, a member of the liprin family of proteins that interact with LAR (leukocyte common antigen related)-type receptor tyrosine phosphatases (RPTPs) to facilitate clustering of RPTPs to focal adhesions; SYD-2 is required for establishing normal presynaptic density, and is expressed in all neurons and muscles; SYD-2 is required cell autonomously in neurons for differentiatio…
WBGene00006368	sym-3	X	X	X	-	CATATG,CATCTG	sym-3 encodes, by alternative splicing, two isoforms of a protein with no recognizably conserved domains, but with orthology to human FAM102A (EEIG1; OMIM:610891) and FAM102B, and to Drosophila CG8671; mutations in sym-3, while producing no phenotype on their own, are synthetically lethal with loss-of-function mutations in mec-8, which encodes a regulator of alternative RNA splicing; although the…
WBGene00006369	sym-4	X	X	X	-	CACATG,CAACTG,CATATG	sym-4 encodes a large (1,043-residue) protein that is required for viability in a mec-8 mutant background, and is also required by itself for normally rapid growth and locomotion; SYM-4 is orthologous to human WDR44, and has a nondescript N-terminal domain, with a C-terminal domain containing seven WD repeats; SYM-4 is broadly expressed, in larval and adult pharynx, digestive tract, neurons, vulv…
WBGene00006373	syx-5	X	X	X	-	CACGCT	""
WBGene00006376	syp-2	X	X	X	-	CACGAG,CATGCG,CAAGTG,CAGCTG,CATCTG	syp-2 encodes a coiled-coil protein; during meiosis, syp-2 activity is required for the normal progression of chromosome organization in the nucleus, for maintaining stable pairing between homologous chromosomes subsequent to initial pairing, and for productive crossover events and chiasmata formation; SYP-2 localizes to the region between paired homologous chromosomes during pachytene and disapp…
WBGene00006379	sys-1	X	X	X	-	CACGTG,CATGCG,CAAGTG	sys-1 encodes a novel protein that contains three divergent armadillo repeats; during gonadogenesis, SYS-1 functions in a Wnt/MAPK signaling pathway as a dosage-dependent beta-catenin-like transcriptional coactivator required for specification of distal cell fates; consistent with its role as a beta-catenin, SYS-1 interacts, in yeast two-hybrid and coimmunoprecipitation assays, with the POP-1/TCF…
WBGene00006384	taf-3	X	X	X	-	CACGAG,CAACTG,CACCTG,CATCTG	taf-3 encodes the C. elegans ortholog of mammalian TAF3(TAFII140), a component of the RNA polymerase II TFIID transcription complex; TAF-3 contains a histone fold-like domain in its N-terminus and by homology, is predicted to function in transcriptional regulation; however, as loss of taf-3 activity via large-scale RNAi screens does not result in any obvious abnormalities, the precise role of taf…
WBGene00006385	taf-4	-	X	X	-	CACATG,CATGCG,CAACTG	taf-4 encodes a TAFII (TBP(TATA-binding protein)-associated factor) that is orthologous to human TAF4 (hTAFII130); TAF-4 is predicted to be a component of the TFIID mRNA transcription complex and is generally required for early embryonic mRNA transcription; consistent with this observation, taf-4(RNAi) results in embryonic lethality at the ~100-cell stage with little cell differentiation, similar…
WBGene00006386	taf-5	-	X	X	-	CACGCT,CAACTG,CATCTG	""
WBGene00006389	taf-7.2	-	X	X	-	CACGAG	""
WBGene00006390	taf-8	X	X	X	-	CAAGTG	""
WBGene00006392	taf-10	-	X	X	-	CACGAG,CAAGTG,CATCTG	""
WBGene00006393	taf-11.1	X	X	X	-		""
WBGene00006394	taf-11.2	X	X	-	-	CACACG,CACCTG	""
WBGene00006395	taf-11.3	X	X	X	-	CAGCTG	The taf-11.3 gene encodes an ortholog of human TATA-binding protein associated factor TAF11 (TAFII28, OMIM:600772) that is a component of the TFIID general transcription factor that recognizes the transcription start site; TAF-11.3 is required for proper post-embryonic development.
WBGene00006396	taf-12	-	X	X	-	CACGCT	taf-12 encodes a homolog of transcription initiation factor TFIID 20/15 kDa subunits (TAFII-20/TAFII-15) with a glutamine/asparagine-rich N-terminal domain and a a TFIID-like C-terminal domain.
WBGene00006415	tag-30	-	X	X	-	CAAGTG	""
WBGene00006418	tag-38	-	X	-	-	CACGCG,CATCTG	""
WBGene00006430	tag-51	X	X	X	-		""
WBGene00006431	tag-52	-	X	X	-	CACATG,CACCTG,CATCTG	""
WBGene00006434	prdx-2	X	X	X	X	CACATG,CAAGTG,CAGCTG	prdx-2 encodes one of two C. elegans typical 2-Cys peroxiredoxins, peroxidase enzymes that reduce hydrogen peroxide and contribute to the oxidative-stress response of multicellular organisms; loss of prdx-2 activity results in increased sensitivity to sublethal doses of hydrogen peroxide and increased resistance to heavy metals, likely via increased expression of Phase II detoxification enzymes s…
WBGene00006436	ttn-1	X	X	-	-	CACGAG	ttn-1, through multiple splicing, encodes at least six protein isoforms that are orthologs of titin (OMIM:188840, mutated in cardiomyopathy or tibial muscular dystrophy), with the three largest isoforms being 2.2 MDa, 1.2 MDa and 301 kDa; TTN-1 isoforms are expressed in body wall and vulval muscle, localized to the centers of I-bands, with the two largest isoforms expressed in all muscles except …
WBGene00006437	mrck-1	X	X	X	-	CACGAG,CAAGTG,CATCTG	mrck-1 encodes a serine/threonine-protein kinase that is orthologous to human MRCK (myotonic dystrophy kinase-related Cdc42 binding kinase) and DMPK (dystrophia myotonica-protein kinase, OMIM:605377); during development, MRCK-1 functions together with LET-502/ROCK to effect embryonic elongation through regulation of the MLC-4/myosin regulatory light chain; an MRCK-1::GFP fusion protein is express…
WBGene00006438	nrfl-1	-	X	X	X	CACGTG,CACACG	tag-60 encodes, by alternative splicing, five isoforms of an ortholog of Drosophila SIP1 that maintains epithelial integrity via regulation of Moesin activity, and of the human SLC9A3R1 (OMIM:604990), SLC9A3R2 (OMIM:606553), PDZK1 (OMIM:603831), and PDZD3(OMIM:607146) proteins that regulate plasma membrane exchanger activity; in C. elegans, tag-60 is required for normally short lifespan and for n…
WBGene00006439	ant-1.1	X	X	X	X	CACGCT,CACCTG,CATACG	ant-1.1 encodes one of four C. elegans mitochondrial adenine nucleotide transporters; by homology, ANT-1.1 is predicted to facilitate ADP/ATP exchange between the cytosol and mitochondria; ant-1.1 is an essential gene, required for embryogenesis as well as for normal postembryonic body size and adult lifespan; in addition, ANT-1.1 plays a critical role in promoting somatic and germline programmed…
WBGene00006440	tag-63	X	X	X	-	CACGCG,CAACTG	""
WBGene00006442	tag-65	X	X	X	-	CATGCG	""
WBGene00006443	pak-2	X	X	X	-	CACGCG,CAACTG,CATCTG	pak-2 encodes, by alternative splicing, at least two isoforms of a putative p21-activated kinase, orthologous to Drosophila melanogaster MUSHROOM BODIES TINY; pak-2 is expressed in pharynx, the pharyngeal-intestinal valve, vulva, and spermatheca; pak-2(ok332), a probable null allele, has no obvious mutant phenotype in isolation and has no effect on the axonal guidance phenotype of max-2(cy2), but…
WBGene00006446	atx-3	-	X	-	-		atx-3 encodes a deubiquitylating enzyme that is the C. elegans ortholog of human ataxin-3 (ATXN3), mutations in which are associated with Machado-Joseph disease (MJD, OMIM:607047), the most prevalent dominant spinocerebellar ataxia; atx-3 deletion mutants show no overt phenotype, but loss of atx-3 activity via RNAi has been reported to result in 10-25% embryonic lethality; however, microarray exp…
WBGene00006447	tag-72	X	X	X	-	CACGAG	""
WBGene00006450	tag-77	X	X	X	-	CAACTG	""
WBGene00006460	ppm-1	-	X	X	X	CACGTG,CACATG,CACGAG,CACACG,CAAGTG,CATACG	""
WBGene00006461	tag-96	X	X	X	-	CACGTG	tag-96 encodes a galactokinase that is a member of the GHMP family of kinases and closely related to the vertebrate galactokinase 2 (GALK2) carbohydrate kinases.
WBGene00006463	nduf-2.2	-	X	X	X	CACGCG,CACGCT	T26A5.3 encodes a predicted mitochondrial protein whose mature sequence has near-identity (95%) to GAS-1; T26A5.3 transcription is detectable by RT-PCR, but not visible by promoter-GFP fusion; however, a transgene containing a fusion of the gas-1 promoter to the T26A5.3 protein-coding sequence is able to fully rescue gas-1 mutants, indicating that T26A5.3 encodes a fully functional mitochondrial …
WBGene00006465	fntb-1	X	X	X	-	CACGCG	""
WBGene00006472	tag-123	-	X	X	-		""
WBGene00006473	tag-124	X	X	X	-	CACGTG	E02H1.3 encodes a putative tRNA pseudouridine synthase orthologous to human PUS3 and S. cerevisiae DEG1; E02H1.3 is coexpressed with pme-2 in an operon, and thus, like PME-2, may function in DNA repair.
WBGene00006474	wdr-5.1	-	X	X	X	CAGCTG	wdr-5.1 encodes a WD40 repeat-containing protein that is the C. elegans ortholog of mammalian WDR5, a member of a conserved H3K4 trimethylation (H3K4me3) complex; WDR-5.1 functions to regulate H3K4 methylation levels and to negatively regulate adult worm lifespan; WDR-5.1 activity also antagonizes SynMuv transcriptional repressors; WDR-5.1 is broadly expressed beginning at the 20-cell stage of em…
WBGene00006477	chup-1	X	X	X	-	CACGAG,CAAGTG,CATCTG	chup-1 encodes a transmembrane protein related to mammalian proteins SIDt1 and SIDt2; CHUP-1 activity is required for cholesterol import and thus for a number of biological processes including oogenesis, embryonic, larval, and dauer development, growth, stress resistance, and locomotion; chup-1 expression is seen at all developmental stages; a chup-1 reporter fusion is strongly expressed in the i…
WBGene00006478	tag-131	X	X	X	-		""
WBGene00006479	tmbi-4	X	X	X	-	CACACG	""
WBGene00006481	plrg-1	X	X	X	-		""
WBGene00006489	zhit-3	X	X	X	-	CACACG	""
WBGene00006491	acl-3	X	X	X	-		acl-3 encodes a glycerol-3-phosphate acyltransferase that is orthologous to human tafazzin (TAZ; OMIM:300394, mutated in Barth syndrome); by homology, ACL-3 is predicted to be a mitochondrial protein that plays a role in triacylglycerol metabolism; acl-3 expression shows some degree of dauer-specific induction.
WBGene00006492	tag-146	X	X	X	-		""
WBGene00006493	tag-147	X	X	X	-	CATGCG	""
WBGene00006498	ten-1	-	X	-	-	CACATG,CACACG,CACCTG	ten-1 encodes a type II transmembrane protein containing EGF-like repeats that is the C. elegans ortholog of Drosophila Ten-m/Odz and vertebrate teneurins (OMIM:300588); in C. elegans, TEN-1 is required for proper development of the gonadal and pharyngeal basement membranes and for proper axonal placement and hypodermal morphogenesis; ten-1 and phy-1 act in parallel influencing the connection bet…
WBGene00006503	snx-3	X	X	X	-		""
WBGene00006510	mtrr-1	-	X	X	-	CACGTG,CACATG,CACGAG,CAAGTG,CAGCTG	C01G6.6 encodes an ortholog of the human gene METHIONINE SYNTHASE REDUCTASE (MTRR), which when mutated leads to homocystinuria (OMIM:236270)
WBGene00006512	abcf-1	X	X	X	-	CACGCT	""
WBGene00006515	tag-170	X	X	X	-	CAAGTG,CATCTG	C05D11.3/tag-170 encodes a thioredoxin domain-containing protein orthologous to human TXNDC9 and ENSG00000145268; in one-cell embryos, C05D11.3/TAG-170 is required for normal nuclear-centrosome rotation, male pronuclear migration, cytokinesis, and mitotic spindles, and for normally long astral microtubules; in early embryos, C05D11.3/TAG-170 is also required for normally rapid microtubule elongat…
WBGene00006518	tag-173	X	X	-	-		tag-173/F27D4.5 is orthologous to the human gene BRANCHED CHAIN KETO ACID DEHYDROGENASE E1, ALPHA POLYPEPTIDE (BCKDHB; OMIM:248600), which when mutated leads to maple syrup urine disease, type 1a; F27D4.5 protein is predicted to be mitochondrial.
WBGene00006519	tag-174	X	X	X	X	CACGAG,CAACTG,CACCTG	""
WBGene00006523	tam-1	X	X	X	-	CACGAG	tam-1 encodes a broadly expressed nuclear protein with RING finger, B-box, and glutamine/asparagine-rich domains that promotes signalling in the class B synthetic-multivulva gene pathway (which includes the lin-35/RB gene), and also promotes the activity of genes in multicopy transgenic arrays; the normal role of TAM-1's class B activity is presumably to inhibit RAS pathway activity in vulval dev…
WBGene00006524	tap-1	X	X	X	-	CACGCG,CACACG,CACCTG	tap-1 encodes the C. elegans ortholog of the vertebrate TAB1 (TGF-beta activated kinase 1/MAP3K7 binding protein 1) protein; tap-1 is required, together with mom-4, for endodermal cell fate specification in the developing embryo; when co-expressed in vitro, TAP-1 binds MOM-4, the C. elegans TAK1 ortholog, and positively regulates MOM-4 MAPKKK activity.
WBGene00006528	tba-1	-	X	X	-	CAAGTG,CATCTG	tba-1 encodes one of nine C. elegans alpha-tubulins; in early embryos, tba-1 is required, partially redundantly with the closely related tba-2, for a number of microtubule-dependent processes and hence, for normal embryonic development; wild-type tba-1 activity is also required for cell migrations as well as motor neuron synapse and axon development; tba-1 is transcribed during oogenesis and wide…
WBGene00006529	tba-2	-	X	X	-	CACGAG,CACGCT,CACCTG,CATACG	tba-2 encodes an alpha-tubulin.
WBGene00006530	tba-4	X	X	-	-	CATGCG,CAACTG	tba-4 encodes a member of the alpha tubulin family that also includes tba-1, tba-2, and tba-3, and affects embryonic viability.
WBGene00006536	tbb-1	X	X	X	-	CACGCG,CACACG,CAAGTG	This gene encodes a homolog of mammalian beta-tubulin (TUBB) that is expressed at high levels in the germline; TBB-1 is redundant for embryonic viability, due to its paralog TBB-2.
WBGene00006537	tbb-2	-	X	X	-	CACATG,CACGCG,CACACG,CAACTG,CATATG,CATCTG	tbb-2 encodes a homolog of mammalian beta-tubulin (TUBB) that is expressed at high levels in the germline; TBB-2 is redundant for embryonic viability, due to its paralog TBB-1; however, unlike its paralog TBB-1 it is preferred for normal microtubule severing by the katanin complex MEI-1/MEI-2; TBB-2 is required together with TBB-1, TBA-1, and tba-2 to make spindle structures in embryos and TBB-2 …
WBGene00006540	tbg-1	X	X	X	-	CACGCG	tbg-1 encodes gamma-tubulin; in C. elegans, tbg-1 activity is essential and is required for normal bipolar spindle assembly and function, as well as the fast phase of female pronuclear migration following fertilization; while tbg-1 is required for proper organization and function of kinetochore and interpolar microtubules, it does not appear to be absolutely required for microtubule nucleation an…
WBGene00006543	tbx-2	-	X	X	-	CACGTG,CACACG,CAAGTG	tbx-2 encodes one of 21 C. elegans T-box transcription factors; during development, tbx-2 activity is required for normal adaptation, but not chemotaxis, to attractive odorants sensed by the AWC amphid neurons; tbx-2 is required redundantly with unc-3 and unc-31 for negative regulation of dauer formation, and large-scale RNAi screens reveal an essential role for tbx-2 in early larval development,…
WBGene00006563	teg-1	X	X	X	-		teg-1 encodes a protein with similarity to mammalian CD2BP2 and Saccharomyces cerevisiae Lin1p; teg-1 is involved in regulating the stem cell proliferation versus differentiation decision in the germ line; TEG-1 physically interacts in vivo with UAF-1, the C. elegans homolog of the U2AF65 splicing factor; TEG-1 is expressed in the germline and somatic cells of the gonad and in the intestine; in t…
WBGene00006565	tfg-1	X	X	X	-	CACGCG,CACACG,CAACTG	tfg-1 encodes a tumor suppressor gene homologous to human TRK-fused gene (TFG)(OMIM: 602498); TFG-1 is sufficient and necessary to inhibit the normal apoptotic pathway; TFG-1 influences body size and responsible for determining the size of adults; TFG-1 functions in a novel pathway independent of TGF-&#946; and insulin signaling to control cell growth and size; TFG-1 directly interacts with SEC-1…
WBGene00006570	tig-2	X	X	X	-	CACGTG,CACATG	tig-2 (like dbl-1, daf-7, and unc-129) encodes a TGF-beta-like protein.
WBGene00006571	tim-1	X	X	X	-		tim-1 encodes the C. elegans ortholog of mammalian timeless and Drosophila timeout proteins; in C. elegans, TIM-1 activity is essential for regulation of chromatid cohesion and thus, for proper meiotic and mitotic chromosome behavior and normal embryonic development; in addition, TIM-1 appears to also play a role in regulation of developmental timing, controlling the temporal identity of hypoderm…
WBGene00006572	tin-9.1	X	X	X	-	CATCTG	tin-9.1 encodes one of two C. elegans members of the Tin9 family of mitochondrial import proteins; TIN-9.1 activity is required for protein import into the mitochondrial inner membrane; TIN-9.1 is also required for normal fertility, embryonic development, body size, and time of reproductive onset.
WBGene00006574	tin-13	X	X	X	-	CACGAG,CACGCG,CAAGTG,CAGCTG,CATATG	""
WBGene00006579	tlk-1	-	X	-	-	CACGAG	tlk-1 encodes, through alternative splicing, two isoforms of a Tousled-class serine/threonine protein kinase; TLK-1A/B are orthologous to Tousled from A. thaliana; tlk-1(RNAi) embryos have, compared to normal embryos, reduced phosphorylation of the RNA polymerase II C-terminal domain at Serine-2 and methylation of histone H3 at Lysine-36 (posttranslational modifications associated with transcript…
WBGene00006580	tlp-1	X	X	-	-	CATACG	The tlp-1 gene encodes a C2H2-type zinc finger of the Sp-1-like protein family, which is required for normal asymmetry in the divisions of the T.p and T.ap cells; such asymmetry, in turn, is required for normal, rounded tail morphology in adult males.
WBGene00006586	tni-4	-	X	X	-		tni-4 encodes one of the four elegans troponin I proteins; tni-4 is required for the normal development of the pharynx during embryonic development; TNI-4 interacts only with the pharyngeal troponin C; tni-4 is expressed exclusively in the pharyngeal muscles.
WBGene00006587	tnt-2	-	X	-	-	CACATG,CACACG	""
WBGene00006589	tnt-4	-	X	X	-		""
WBGene00006590	toc-1	-	X	X	-		toc-1 encodes an integral membrane protein with similarity to divalent metal ion transporters; by homology, TOC-1 is predicted to function in regulation of intracellular metal ion (particularly zinc) homeostasis; toc-1 is the upstream gene in an operon with clk-1, a timing gene that is necessary for ubiquinone biosynthesis; RNAi experiments directed against toc-1 sequences result in egg-laying de…
WBGene00006591	toh-1	X	X	-	-	CACGAG	toh-1 encodes an astacin-like metalloprotease; TOH-1 is predicted to function as a secreted protease; experiments that specifically assessed toh-1's role in molting indicate that toh-1(RNAi) causes no abnormal phenotypes.
WBGene00006594	tom-1	X	X	X	-	CACGTG,CACGCG,CACACG	tom-1 encodes a tomosyn ortholog that inhibits synaptic vesicle priming; TOM-1 is orthologous to human tomosyn-1 and tomosyn-2, and to Drosophila lethal(2)giant larvae; TOM-1 protein binds RIC-4 (SNAP-25) and UNC-64 (syntaxin) in vitro; tom-1 has two hypomorphic mutant alleles, tom-1(nu468) and tom-1(ok285), which confer aldicarb hypersensitivity, probably from excess cholinergic neurotransmissio…
WBGene00006602	tps-1	X	X	X	X	CACACG	""
WBGene00006607	tre-1	-	X	X	-	CACATG,CACGAG,CACCTG	""
WBGene00006611	tre-5	X	X	-	-	CACGTG	""
WBGene00006613	trm-1	-	X	X	-	CACGAG,CAAGTG	""
WBGene00006621	try-3	-	X	X	-		""
WBGene00006626	tsn-1	X	X	X	-	CATACG	tsn-1 encodes the C. elegans ortholog of Tudor-SN (tudor staphylococcal nuclease); TSN-1 is a component of the RNA-induced silencing complex (RISC) and its activity is required for proper function of the let-7 miRNA in vivo; TSN-1 is found in both the nucleus and the cytosol.
WBGene00006648	ttb-1	X	X	X	-		""
WBGene00006650	tts-1	X	X	X	-	CACATG,CAACTG,CAAGTG,CACCTG,CAGCTG,CATATG,CATACG	""
WBGene00006651	tts-2	X	X	X	-	CATGCG,CAGCTG	""
WBGene00006657	twk-2	-	X	-	-	CACATG	twk-2 encodes one of 44 C. elegans TWK (two-P domain K+) potassium channel subunits that contain two pore-forming domains and four transmembrane domains; the precise role of TWK-2 in C. elegans development and/or behavior is not yet known, but TWK-2 may function redundantly with other TWK channels; TWK-2 is expressed in a subset of neurons.
WBGene00006665	twk-10	X	X	X	-	CACGCG,CACCTG	""
WBGene00006684	twk-32	-	X	X	-	CACGTG,CACATG,CACGAG	""
WBGene00006693	twk-43	-	X	-	-	CATCTG	""
WBGene00006698	uaf-2	X	X	X	-	CACGCT,CAACTG	uaf-2 encodes an essential U2AF35 homolog clustered in an operon with cyp-13 (RRM/cyclophilin); UAF-2's sequence is somewhat atypical for U2AF proteins (it lacks an identifiable N-terminal RNA-binding RS domain, while having an glycine-rich C-terminal region).
WBGene00006700	uba-2	X	X	X	-	CACGCG	uba-2 encodes the C. elegans ortholog of Saccharomyces cerevisiae Uba2p and human ubiquitin-like 2 activating enzyme E1B; by homology, UBA-2 is predicted to form, with a regulatory subunit, AOS-1, a heterodimeric enzyme that activates the ubiquitin-like protein SMO-1/SUMO in preparation for its covalent attachment to target proteins to regulate their subcellular localization and/or stability; in …
WBGene00006702	ubc-3	X	X	X	-	CACGAG,CACGCG,CACGCT,CATCTG	ubc-3 encodes an E2 ubiquitin-conjugating enzyme orthologous to Saccharomyces cerevisiae and human CDC34 (OMIM:603731) which are involved in regulating protein stability during G1 and G2 cell cycle phase transitions; by homology, UBC-3 is likely required for covalent attachment of ubiquitin to select target proteins to facilitate their degradation; however, as loss of UBC-3 activity via RNA-media…
WBGene00006703	ubc-6	X	X	X	-	CAACTG,CAAGTG,CAGCTG	ubc-6 encodes an E2 ubiquitin-conjugating enzyme; by homology, UBC-6 is predicted to function in the covalent attachment of ubiquitin molecules to protein substrates via its association with an E3 ubiquitin-protein ligase; loss of ubc-6 activity via large-scale RNAi screens results in no obvious abnormalities.
WBGene00006704	ubc-7	X	X	X	-	CACATG,CACGCT	ubc-7 encodes an E2 ubiquitin-conjugating enzyme; by homology, UBC-7 is predicted to function in the covalent attachment of ubiquitin molecules to protein substrates via its association with an E3 ubiquitin-protein ligase; loss of ubc-7 activity via large-scale RNAi screens results in no obvious abnormalities.
WBGene00006706	ubc-9	X	X	X	-	CACGCT,CACACG,CAAGTG	ubc-9 encodes an E2 ubiquitin-conjugating enzyme orthologous to Saccharomyces cerevisiae Ubc9p, which mediates the covalent attachment of the small ubiquitin-related modifier (SUMO) to various substrates including Ran-GAP1 and p53; UBC-9 activity is required for several developmental processes including embryogenesis, larval development, vulval development, posterior morphogenesis, and the DNA da…
WBGene00006707	ubc-12	X	X	X	X	CACGAG,CAAGTG	The ubc-12 gene encodes a ubiquitin-conjugating enzyme whose substrate is NED-8, and which is required for both embryogenesis and terminal hypodermal differentiation; ubc-12(RNAi) mutants either arrest during embryonic development or show pleotropic defects (e.g., vulval eversion during the L4 stage), as well as defective alae.
WBGene00006713	ubc-18	X	X	X	X		ubc-18 encodes an E2 ubiquitin-conjugating enzyme related to human UBCH7 (OMIM:603731); UBC-18 activity is required for normal growth and reproduction, and UBC-18 functions redundantly with LIN-35/Rb and other class B synthetic multivulval (SynMuv) gene products to regulate pharyngeal morphogenesis during embryonic development; ubc-18 transcripts are detected in the germline, embryos, late larval…
WBGene00006714	ubc-19	-	X	X	-	CACCTG	ubc-19 encodes a predicted conjgating enzyme (UBCs/E2s) of the ubiquitin-conjugation system with a potentially low effect on embryonic viability, based on RNAi analysis.
WBGene00006715	ubc-20	-	X	X	-	CAACTG	""
WBGene00006716	ubc-21	-	X	-	-	CACGTG,CACGCG,CACACG,CAACTG	""
WBGene00006717	ubc-22	-	X	-	-	CACGTG,CACGCG,CACACG,CAACTG	ubc-22 encodes an E2 ubiquitin-conjugating enzyme orthologous to Saccharomyces cerevisiae UBC8 and human UBC1/HIP2 (Huntingtin interacting protein 2, OMIM:602846) which are involved in regulating fructose-1,6-bisphosphatase and huntingtin catabolism, respectively; by homology, UBC-22 is likely required for covalent attachment of ubiquitin to select target proteins to facilitate their degradation;…
WBGene00006720	ubc-25	X	X	X	-	CACATG,CACGCT,CAAGTG,CACCTG	""
WBGene00006724	ubh-4	X	X	X	X	CACATG,CAACTG	""
WBGene00006725	ubl-1	X	X	X	-		ubl-1 encodes a protein similar to Drosophila ubiquitin/ ribosomal protein S27a that affects body length, fertility, and larval viability.
WBGene00006726	ubl-5	X	X	X	-	CATGCG	ubl-5 encodes a ubiquitin-like protein orthologous to human ubiquitin-like protein UBL5; UBL-5 activity is required for normal mitochondrial morphology as well as for assembly of mitochondrial multi-protein complexes; in addition, UBL-5 is essential for the mitochondrial unfolded protein response (UPRmt); in adult animals, ubl-5 is expressed at low levels in most tissues, with slightly higher lev…
WBGene00006727	ubq-1	-	X	X	-	CACATG,CACGCG,CAACTG,CAAGTG,CAGCTG,CATCTG	""
WBGene00006728	ubq-2	X	X	X	-		ubq-2 encodes a bifunctional protein that contains two domains; an N-terminal ubiquitin peptide, and a C-terminal large ribosomal subunit protein L40 peptide.
WBGene00006730	uev-1	X	X	X	X	CACATG,CAACTG,CAAGTG,CATCTG,CATACG	uev-1 encodes a ubiquitin-conjugating enzyme (UBC or E2) variant that contains the characteristic UBC motif, but lacks the critical active-site cysteine residue necessary for catalytic activity; UEV-1 activity is required cell autonomously for normal trafficking of the GLR-1 glutamate receptor and consequently, for normal locomotory behavior; UEV-1 physically interacts with the UBC-13 ubiquitin c…
WBGene00006734	ufd-2	X	X	X	-	CAGCTG	ufd-2 encodes an E4 ubiquitin conjugation factor orthologous to Saccharomyces cerevisiae Ufd2p which catalyzes multiubiquitin chain assembly; during development, UFD-2 acts in a complex with the C. elegans CHIP ortholog CHN-1 and the ubiquitin-selective chaperone CDC-48.1 to ubiquitinate, and thus negatively regulate, the UNC-45 myosin chaperone whose activity is essential for normal sarcomere as…
WBGene00006737	ulp-2	X	X	X	-	CATACG	""
WBGene00006739	ulp-4	-	X	X	-	CACGTG,CACATG,CACGAG,CATGCG,CACACG,CAACTG,CACCTG,CATACG	""
WBGene00006751	unc-11	X	X	X	-	CACCTG	unc-11 encodes multiple isoforms of a clathrin-adaptor protein AP180 (OMIM:603025) that functions in clathrin-mediated endocytosis; UNC-11 is essential for embryogenesis, locomotion, and pharyngeal pumping, and regulates neurotransmitter release by controlling vesicle trafficking and fusion; UNC-11 is also required for localization of SNB-1/synaptobrevin to synaptic vesicles, thus acting as a sor…
WBGene00006753	unc-14	X	X	X	-	CACATG,CAGCTG	unc-14 encodes a RUN (RPIP8, UNC-14, and NESCA) domain-containing protein; unc-14 activity is required for axonogenesis (neurite outgrowth and axonal transport) and sex myoblast migration; in regulating axon guidance, UNC-14 functions together with the UNC-51 kinase, which binds and phosphorylates UNC-14, to properly localize the UNC-5 netrin receptor; UNC-14 also interacts with the kinesin light…
WBGene00006754	unc-15	X	X	X	-		The unc-15 gene encodes a paramyosin ortholog; UNC-15 protein physically interacts with MHC A, one isoform of myosin heavy chain (MHC) in striated muscle; UNC-15 accumulation is decreased in the absence of UNC-54 (myosin B), implying that degradation of UNC-15 is inhibited by its binding myosin B; conversely, myosin B (but not MYO-3/myosin A) fails to accumulate in unc-15 mutants.
WBGene00006755	unc-16	X	X	X	-	CACATG,CACGAG,CATGCG	unc-16 encodes a homolog of murine JIP3 (c-Jun N-terminal kinase (JNK)-interacting protein 3) and Drosophila SUNDAY DRIVER; unc-16 is involved in vesicle transport and mutations affect egg laying, locomotion, and defecation; UNC-16 physically interacts with JNK and JNK kinases, with the KLC-2 kinesin light chain, and the DLI-1 dynein light intermediate chain; UNC-16 is expressed in neurons of the…
WBGene00006760	unc-23	-	X	X	X	CACGAG,CAAGTG,CAGCTG,CATCTG	unc-23 encodes a protein with similarity to the BAG-2 (BCL2 AnthaGene) protein that functions to negatively regulate proteosomal degradation by the E3 ubiquitin ligase and Hsp70 co-chaperone CHIP (Carboxyl-terminus of Hsp70 Interacting Protein); in C. elegans, unc-23 is required for proper attachment of the anterior body wall musculature to the overlying hypodermis.
WBGene00006763	unc-26	-	X	X	-		unc-26 encodes synaptojanin, a polyphosphoinositide phosphatase orthologous to human synaptojanin 1 (OMIM:604297, 309000, which when mutated leads to Lowe oculocerebrorenal syndrome); UNC-26 is required for normal locomotion, pharyngeal pumping, and defecation, and specifically, appears to function in multiple steps of synaptic vesicle recycling; UNC-26 may also play a role in cytoskeletal organi…
WBGene00006768	unc-32	-	X	X	X	CATGCG,CATCTG	unc-32 encodes, by alternative splicing, six isoforms of an ortholog of subunit a of the membrane-bound (V0) domain of vacuolar proton-translocating ATPase (V-ATPase); UNC-32 is orthologous to human ATP6N1A (OMIM:192130), ATP6V0A2, ATP6V0A4 (OMIM:605239, mutated in distal renal tubular acidosis), and TCIRG1 (OMIM:604592, mutated in osteopetrosis); one UNC-32 isoform is essential for locomotion an…
WBGene00006772	unc-36	-	X	-	-	CACGAG,CAACTG	unc-36 encodes an alpha2/delta subunit of a voltage-gated calcium channel; unc-36 is required for normal locomotion and proper intracellular trafficking, presynaptic localization and functional maturation of the UNC-2 alpha1 subunit of a C. elegans CaV2 channel in sensory and motor neurons; unc-36 also functions in a calcium-dependent pathway that establishes left-right asymmetry in the nervous s…
WBGene00006773	unc-37	X	X	X	-	CACGTG,CACGAG	unc-37 encodes a transducin-like WD-repeat protein orthologous to Drosophila Groucho; unc-37 plays an essential role in embryonic and neuronal fate specification; unc-37 genetically interacts with components of the transcriptional Mediator complex.
WBGene00006776	unc-40	X	X	X	X	CACGCG,CACACG,CAGCTG,CATACG	unc-40 encodes a netrin receptor that is required to guide dorsal-ventral cell and axon migrations, and is required for correct polarization and migration of the neuroblasts QL and QR; UNC-40 function in both UNC-5-dependent and UNC-5-independent signaling pathways to regulate cell and axon migrations; UNC-5-dependent signaling is likely enhanced by UNC-129, a TGF-beta signaling molecule that is …
WBGene00006781	unc-45	-	X	X	-	CACGTG	unc-45 encodes a conserved, muscle-specific protein that contains an N-terminal TRP (tetratricopeptide repeat) and a C-terminal UCS (UNC-45-CRO1-She4p) domain; during body wall muscle development, UNC-45 activity is essential for proper thick filament formation and sarcomere organization; in addition, maternally provided UNC-45 is required for embryonic polarity, cytokinesis, and germline cellula…
WBGene00006784	unc-49	-	X	-	-	CACGTG,CAACTG	unc-49 encodes multiple subunits of a heteromeric GABA receptor; unc-49 activity is required for postsynaptic GABA responsiveness and thus for normal regulation of locomotion; UNC-49::GFP reporter fusions for at least two isoforms are expressed in dorsal and ventral head and body wall muscles, with isoform-specific expression also seen in the sphincter muscle; UNC-49::GFP subcellular localization…
WBGene00006785	unc-50	-	X	X	-	CACGCT,CATCTG	unc-50 encodes an integral membrane protein orthologous to the Saccharomyces cerevisiae Golgi component Gmh1p; UNC-50 is required for regulating subtype-specific nicotinic receptor trafficking to the cell surface and thus, for normal synaptic transmission at the neuromuscular junction; UNC-50 is ubiquitously expressed from early embryogenesis to adulthood and localizes to the Golgi.
WBGene00006786	unc-51	-	X	-	X	CACATG,CACGAG	unc-51 encodes a serine/threonine protein kinase orthologous to Saccharomyces cerevisiae autophagy protein Atg1p and the vertebrate ULK proteins; unc-51 is required for axon outgrowth along the anterior-posterior axis and sex myoblast migration; in regulating axon outgrowth, UNC-51 functions together with the VAB-8 kinesin-like protein and UNC-14, both of which physically interact with, and are p…
WBGene00006789	unc-54	X	X	-	-	CACGAG	unc-54 encodes a muscle myosin class II heavy chain (MHC B); UNC-54 is the major myosin heavy chain expressed in C. elegans and is required for locomotion and egg-laying; in vivo and in vitro, UNC-54 interacts with ITR-1, an IP3 receptor, and this interaction may provide a link between calcium signaling and the muscle cytoskeleton; UNC-54 is a thick filament component that is expressed in multipl…
WBGene00006793	unc-59	X	X	X	-	CACCTG	unc-59, by alternative splicing, encodes two septin isoforms required (like the septins UNC-61A/B) for normal axonal migration, distal tip cell migration, and postembryonic cytokinesis (at the cellular level) and for normal locomotion and formation of the postembryonic vulva, somatic gonad, and male tail (at the organismal level); both UNC-59 and UNC-61A/B are dispensable for embryonic cytokinesi…
WBGene00006794	unc-60	X	X	X	X	CACATG,CACGAG,CATGCG,CAACTG,CATACG	unc-60 encodes two, tissue-specific isoforms of actin depolymerizing factor(ADF)/cofilin, actin-binding proteins that regulate actin filament dynamics; one UNC-60 isoform, UNC-60A, primarily binds G-actin, depolymerizes actin filaments, and inhibits actin polymerization; UNC-60A is essential during early embryonic development for polar body extrusion, cytokinesis, and embryonic patterning; UNC-60…
WBGene00006795	unc-61	-	X	X	-	CACGCG,CAACTG,CATCTG	unc-61, by alternative splicing, encodes two septin isoforms required (like the septin UNC-59) for normal axonal migration, distal tip cell migration, and postembryonic cytokinesis (at the cellular level) and for normal locomotion and formation of the postembryonic vulva, somatic gonad, and male tail (at the organismal level); both UNC-61A/B and UNC-59 are dispensable for embryonic cytokinesis an…
WBGene00006796	unc-62	-	X	-	X	CACGAG,CATCTG	unc-62 encodes a Meis-class homeodomain protein required for posterior embryonic morphogenesis, male tail morphogenesis, commissure formation by VD and DD motor neurons, vulval morphogenesis, and normal locomotion; UNC-62 is orthologous to Drosophila HOMOTHORAX; both maternal-effect unc-62 alleles and the zygotic lethal unc-62(s472) allele phenotypically resemble mutations of the caudal ortholog …
WBGene00006802	unc-69	-	X	X	-	CACGCT,CATCTG	unc-69 encodes, by alternative splicing, three isoforms of a small (102- to 176-residue) coiled-coil protein required for normal axonal extension, axonal guidance, neuronal fasciculation, and synaptic vesicle localization; UNC-69 is orthologous to human SCOCO, which can transgenically rescue the locomotion defect of strong unc-69 mutants; UNC-69 is expressed in embryos, the processes and growth c…
WBGene00006803	unc-70	-	X	X	-	CACATG,CAACTG	unc-70 encodes two isoforms of a beta-spectrin ortholog required for normal body curvature and shape, normal movement, and correct localization of the alpha-spectrin SPC-1; the predominant UNC-70 isoform is expressed in all embryonic cells except the intestine, at the plasma membrane at sites of intercellular contact; UNC-70 becomes largely restricted to muscles and neurons from hatching to adult…
WBGene00006808	unc-76	X	X	X	-	CATATG,CATCTG	unc-76 encodes a predicted coiled-coil protein that belongs to the FEZ (fasciculation and elongation protein; zygin/zeta-1) family of proteins; UNC-76 activity is required for normal axonal outgrowth and fasciculation and hence, normal locomotion; UNC-76 expression begins during embryogenesis and is present in all axons throughout development; UNC-76 localizes to both axons and cell bodies.
WBGene00006812	unc-80	-	X	X	-		unc-80 encodes a novel protein, conserved amongst C. elegans, Drosophila, and vertebrates; unc-79 functions in a pathway with unc-77 and nca-2, which encode alpha-1 subunits of voltage-insensitive cation leak channels, to regulate presynaptic activation and thus, locomotion and the response to specific volatile anesthetics; co-expression of UNC-77 and UNC-80 in HEK293T cells results in increased …
WBGene00006816	unc-84	X	X	X	-	CACCTG	unc-84 encodes an inner nuclear membrane protein that contains a SUN domain with homology to S. pombe Sad1 and is paralogous to sun-1; SUN proteins include Drosophila Klaroid and CG6589, and mammalian SUN1, SUN2, SUN3 and Spag4; SUN-domain proteins bind lamins and the KASH domain proteins of the outer nuclear membrane; UNC-84 affects nuclear migration and anchoring of various cell types together …
WBGene00006817	unc-85	X	X	X	-	CACGAG,CACGCT,CATGCG,CAAGTG,CATCTG	unc-85 was identified in screens for mutations that disrupt postembryonic cell lineages; unc-85 mutant animals exhibit abnormalities in egg laying and locomotion as a result of defects in multiple, but not all, postembryonic cell divisions.
WBGene00006820	unc-89	X	X	X	-	CACACG,CACCTG	unc-89 encodes several protein isoforms variably characterized by the presence or absence of SH3, DH, PH, immunoglobulin and myosin light chain kinase (MLCK)-like protein kinase domains; during development, unc-89 is required for proper organization of A bands in striated muscle and thus for fully normal locomotion, pharyngeal muscle contractions, and body size; unc-89 is expressed in body wall m…
WBGene00006822	unc-93	-	X	-	-		unc-93 encodes a novel transmembrane protein that affects muscle contraction and egg laying; UNC-93 is predicted to be a component of a multi-protein complex containing the SUP-9 two-pore potassium channel and the SUP-10 transmembrane protein; an UNC-93::GFP fusion protein is expressed in body wall muscle membranes and dense bodies as well as in the vulval and intestinal muscles; neuronal UNC-93:…
WBGene00006823	unc-94	X	X	-	-	CACGTG,CACCTG	unc-94 encodes a tropomodulin; unc-94 was identified in screens for mutations that disrupt the structure of body-wall muscle; unc-94 mutations result in uncoordinated animals due to disorganized thin filaments that interdigitate with thick filaments and clump, perhaps with some intermediate-type filaments, at the ends of muscle cells.
WBGene00006827	unc-98	-	X	X	-	CACGTG,CAACTG,CATCTG	unc-98 encodes a protein with four C2H2 zinc fingers and several possible nuclear localization and export sequences; UNC-98 is required for normal mobility, M-line, and dense body (Z-disk analog) structures; UNC-98 binds the C-terminal portion of myosin heavy chain, as well as a number of proteins that localize to the base of dense bodies and M lines, including UNC-97/PINCH, suggesting that in vi…
WBGene00006829	unc-101	X	X	X	-		unc-101 encodes an adaptin orthologous to the mu1-I subunit of adaptor protein complex 1 (AP-1) that is involved in motility, egg-laying, negative regulation of LET-23 / EGF-receptor signalling, and localization of the neuronal receptors ODR-10 and GLR-1; it is broadly expressed.
WBGene00006833	unc-108	X	X	X	-	CACGAG,CACGCG,CACGCT,CAAGTG,CATATG	unc-108 encodes a small GTPase homologous to the Rab GTPases that function in endocytosis, membrane fusion, and vesicular trafficking events; unc-108 function is required in neurons for normal locomotion; unc-108 also functions in the removal of apoptotic cells, specifically it functions in engulfing cells for the recruitment and fusion of the lysosome to the phagosome; unc-108 is expressed in ne…
WBGene00006836	unc-112	X	X	X	X	CAACTG	The unc-112 gene encodes a pleckstrin homology domain-containing protein, orthologous to human Mitogen inducible gene-2, that is required for assembly of muscle dense bodies and M lines during embryogenesis; UNC-112 is a dense body/M-line component and requires PAT-3/beta-integrin, UNC-52/perlecan, and PAT-4/integrin-linked kinase for proper localization; UNC-112 binds PAT-4 directly, forms a ter…
WBGene00006839	unc-115	-	X	X	-	CAGCTG	unc-115 encodes a protein that binds actin filaments and that is required for RAS signalling and UNC-40/netrin activity during axon pathfinding.
WBGene00006840	unc-116	X	X	X	-	CACATG,CACGAG,CAACTG,CAAGTG,CACCTG,CATCTG	unc-116 encodes a kinesin-1 heavy chain ortholog; UNC-116 is predicted to function as an anterograde microtubule-based motor and its activity is required for transport and localization of synaptic vesicle components and thus for normal locomotion and larval development; in addition, unc-116 is required for normal early translocation of the meiotic spindle to the oocyte cortex, cortical positionin…
WBGene00006844	unc-120	-	X	-	-	CACATG,CATATG	unc-120 encodes a member of the MADS-box family of transcription factors that is most closely related to Drosophila blistered and the vertebrate serum response factors (SRFs); UNC-120 is required for locomotion and muscle development and for formation of the normal number of muscle A and I bands; UNC-120 is also required for maintaining wild-type expression levels of the muscle components actin a…
WBGene00006856	usp-14	X	X	X	-		usp-14 encodes a homolog of ubiquitin-specific protease 14 (Usp14), a highly conserved thiol protease that hydrolyzes the peptide bond at the C-terminal glycine of ubiquitin (OMIM:607274, mutations are associated with synaptic defects in ataxia mice); by homology, USP-14 is predicted to function in ubiquitin-mediated protein degradation, or regulation of protein localization or activity; as loss …
WBGene00006861	cal-5	X	X	X	-	CACGCG,CACACG,CAACTG	uvt-2 encodes a protein that contains four EF-hand calcium binding motifs with similarity to human calmodulin; mRNA weakly expressed in L1 through L4 larval stages and in the adult hermaphrodite.
WBGene00006863	gyg-1	-	X	X	-	CACATG,CATGCG,CAAGTG,CACCTG,CAGCTG,CATATG,CATACG	""
WBGene00006876	vab-10	-	X	X	-	CACGCG,CAACTG	vab-10 encodes, by alternative splicing, two spectraplakins (VAB-10A and VAB-10B) that are jointly required for mechanical resilience of the epidermis under strain by the contraction of actin microfilaments mechanically linked to fibrous organelles (FOs); VAB-10A/B are, accordingly, required for elongation during embryonic morphogenesis; VAB-10A has C-terminal plectin repeats while VAB-10B has sp…
WBGene00006882	vab-19	-	X	-	-		vab-19 encodes an ankyrin repeat-containing protein that is a member of a conserved family of proteins that includes human Kank, a predicted tumor suppressor; during embryonic morphogenesis, vab-19 activity is essential for epidermal elongation and proper attachment of muscle to the epidermis, specifically the localization of attachment structures to muscle-adjacent regions of epidermal cells and…
WBGene00006888	vbh-1	X	X	X	-	CACGCT,CACACG	vbh-1 encodes a DEAD-box RNA helicase with similarity to Drosophila Vasa and Belle; vbh-1 activity is required for the proper timing of the sperm-oocyte switch during germ line development; vbh-1 also plays a role in embryonic development; in regulating germ line development, vbh-1 appears to function at least partially redundantly with laf-1, which also encodes a DEAD-box RNA helicase; VBH-1 is …
WBGene00006889	pfd-3	X	X	X	-	CACGTG,CAACTG	pfd-3 encodes a putative prefoldin, orthologous to human VBP1 (OMIM:300133), that is required for normal alpha-tubulin synthesis, microtubule growth, mitotic spindle formation and positioning, early embryonic cell division, and embryonic and larval viability; PFD-3 is expressed cytoplasmically in most, if not all, tissues.
WBGene00006890	vem-1	-	X	X	-	CACGTG,CACACG,CAACTG,CAAGTG,CACCTG,CATCTG	vem-1 encodes a transmembrane protein that contains a cytochrome b5-like heme/steroid-binding domain and is orthologous to mammalian VEMA, a membrane-associated progesterone receptor component; in C. elegans, vem-1 is required for proper axonal guidance of ventral nerve cord neurons; vem-1 interacts genetically with unc-40, whose protein product also interacts with VEM-1; a VEM-1::GFP reporter fu…
WBGene00006910	vha-1	X	X	X	-	CACGCT,CAGCTG,CATATG,CATCTG	vha-1 encodes an ortholog of subunit c of the membrane-bound (V0) domain of vacuolar proton-translocating ATPase (V-ATPase); VHA-1 is a predicted V-ATPase transmembrane rotor component; VHA-1 and VHA-2/3 comprise a closely related family of subunit c co-orthologs, predicted to carry protons from the cytosol to a-subunits (VHA-5, VHA-6, VHA-7, or UNC-32) for transmembrane export; VHA-1, like VHA-1…
WBGene00006911	vha-2	X	X	X	-	CAGCTG,CATATG,CATCTG	vha-2 and vha-3 encode an ortholog of subunit c of the membrane-bound (V0) domain of vacuolar proton-translocating ATPase (V-ATPase); the protein encoded by vha-2 and vha-3 (VHA-2/3) is identical; VHA-2/3 is a predicted V-ATPase transmembrane rotor component, whose polypeptide sequence is identical to that of VHA-3; VHA-1 and VHA-2/3 comprise a closely related family of subunit c co-orthologs, pr…
WBGene00006913	vha-4	X	X	X	-	CACGCG	vha-4 encodes an ortholog of subunit c'' of the membrane-bound (V0) domain of vacuolar proton-translocating ATPase (V-ATPase); VHA-4 is a predicted V-ATPase transmembrane rotor component; VHA-4 is paralogous to the c subunits VHA-1/-2/-3, and is predicted to help carry protons from the cytosol to a-subunits (VHA-5, VHA-6, VHA-7, or UNC-32) for transmembrane export; VHA-4 is required for ovulation…
WBGene00006917	vha-8	X	X	X	-	CACGCT,CATCTG	vha-8 encodes an ortholog of subunit E of the cytoplasmic (V1) domain of vacuolar proton-translocating ATPase (V-ATPase); VHA-8 is a predicted cytosolic stator (stalk) component; VHA-8 is required for embryonic and larval viability, for ovulation, and for receptor-mediated endocytosis of yolk protein; VHA-8 is highly expressed in the cytoplasm of excretory canals throughout development, and in th…
WBGene00006918	vha-9	X	X	X	-	CATACG	vha-9 encodes an ortholog of subunit F of the cytoplasmic (V1) domain of vacuolar proton-translocating ATPase (V-ATPase); VHA-9 is a predicted cytosolic rotor (stalk) component.
WBGene00006919	vha-10	X	X	X	-	CATGCG,CAACTG	vha-10 encodes an ortholog of subunit G of the cytoplasmic (V1) domain of vacuolar proton-translocating ATPase (V-ATPase); VHA-10 is required for necrosis, since vha-10(RNAi) suppresses necrotic neurodegeneration and thapsigargin-induced cell death; VHA-10 is a predicted cytosolic stator (stalk) component.
WBGene00006921	vha-12	X	X	X	X	CAACTG	vha-12 encodes an ortholog of subunit B of the cytoplasmic (V1) domain of vacuolar proton-translocating ATPase (V-ATPase); VHA-12 is orthologous to human ATP6V1B1 (OMIM:192132, mutated in distal renal tubular acidosis with progressive sensorineural deafness) and ATP6V1B2 (OMIM:606939); VHA-12 and TAG-300/Y110A7A.12 are co-orthologs; VHA-17, like VHA-1 and VHA-12, antagonizes EFF-1-mediated cell f…
WBGene00006923	vhp-1	-	X	X	-	CACATG,CATATG	vhp-1 encodes a MAP kinase phosphatase (MKP); VHP-1 activity is required for regulation of the KGB-1/JNK-like MAPK-mediated stress response pathway.
WBGene00006924	vig-1	X	X	X	-	CACCTG	vig-1 encodes a predicted RNA-binding protein orthologous to Drosophila VIG (Vasa Intronic Gene); vig-1 activity is required for proper function of the let-7 miRNA in vivo and thus, for regulating the transition from late larval to adult cell fates; VIG-1 is a component of the 250 kDa RNA-induced silencing complex (RISC) complex and co-immunoprecipates with both TSN-1, the C. elegans Tudor-SN ort…
WBGene00006931	vps-26	-	X	X	-	CACGCG	""
WBGene00006933	vps-35	X	X	X	-		""
WBGene00006935	vars-1	X	X	X	-	CACCTG,CATCTG	vrs-1 encodes a predicted valyl-tRNA synthetase that affects embryonic viability, growth, and morphology
WBGene00006936	vars-2	X	X	X	-		vrs-2 encodes a predicted cytoplasmic valyl-tRNA synthetase (ValRS), a class I aminoacyl-tRNA synthetase that catalyzes the attachment of valine to its cognate tRNA and is thus required for protein biosynthesis; in C. elegans, VRS-2 activity is required for embryonic and germline development.
WBGene00006937	wah-1	-	X	X	-	CACGTG,CACGCT,CACCTG	wah-1 encodes a putative flavin-adenine dinucleotide (FAD)-binding oxidoreductase orthologous to mammalian PDCD8 (AIF; OMIM:300169, mutated in Harlequin mice); WAH-1 is required for apoptotic DNA degratation, SCRM-1 phospholipid scramblase activity, phosphatidylserine exposure, rapid apoptosis during embryonic development, and rapid engulfment of apoptotic cells in the germline; WAH-1 is also req…
WBGene00006940	wee-1.3	-	X	X	-		wee-1.3 encodes one of two C. elegans homologs of the Wee1 family of dual-specificity protein kinases (wee-1.1 encodes the second homolog; wee-1.2 is a pseudogene); in particular, WEE-1.3 is related to the membrane-associated vertebrate MYT1 kinases.
WBGene00006943	wrm-1	-	X	X	-		wrm-1 encodes, along with bar-1 and hmp-2, one of three C. elegans beta-catenin-like proteins; during development, wrm-1 functions in noncanonical Wnt signaling pathways that specify cell fates in the early embryo, the somatic gonad, and postembryonic hypodermal lineages.
WBGene00006949	wrt-3	X	X	X	-	CACGTG,CATGCG,CAACTG,CACCTG,CATATG	wrt-3 encodes a hedgehog-like protein, with an N-terminal signal sequence, a Wart domain, and a region of low-complexity sequence; WRT-3 is expressed in the trinucleate pharyngeal gland cell g1 beginning at the three-fold stage of embryogenesis, in seam cells and hypodermis, and in single muscle cells and the distal tip cells of late stage larvae and adults; the Wart domain is predicted to form a…
WBGene00006956	wrt-10	X	X	X	-	CATCTG	wrt-10 encodes a hedgehog-like protein, with an N-terminal signal sequence, a Wart domain, and a C-terminal region of low-complexity sequence; WRT-10 is expressed in both male and hermaphrodite intestine; the Wart domain is predicted to form a cysteine-crosslinked protein involved in intercellular signalling, and it has subtle similarity to the N-terminal Hedge domain of HEDGEHOG proteins; WRT-10…
WBGene00006958	wve-1	-	X	X	-	CACGAG	wve-1 encodes a homolog of the mammalian WAVE protein; based on homology WVE-1 might be involved in actin cytoskeletal dynamics; wve-1 is required for early cell migrations in the epidermis during embryonic morphogenesis and may require gex-2 and gex-3 for its function.
WBGene00006959	xbp-1	X	X	X	X	CACGTG,CACATG,CACGCT,CACACG,CAACTG,CATCTG,CATACG	xbp-1 encodes a bZIP transcription factor orthologous to yeast Hac1 and mammalian X box-binding protein 1 (XBP-1, OMIM:194355); XBP-1 is required for the unfolded protein response (UPR) that counteracts cellular stress induced by accumulation of unfolded proteins in the endoplasmic reticulum (ER); xbp-1 mRNA is spliced by the IRE-1 endoribonuclease to promote translation of transcriptionally acti…
WBGene00006961	xnp-1	X	X	X	-	CAGCTG	xnp-1 encodes an ATP-dependent DNA helicase of the SNF2 family that is orthologous to human XNP/ATR-X, which is associated with a number of X-linked mental retardation syndromes; in C. elegans, xnp-1 activity is required at high temperatures for embryogenesis, somatic gonad development, fertility, and vulval morphogenesis; in addition, animals doubly mutant for xnp-1 and lin-35/Rb, hpl-2/HP1, or …
WBGene00006963	xpa-1	-	X	X	X		xpa-1 encodes a DNA-binding protein orthologous to human XPA (which when mutated leads to Xeroderma Pigmentosum; OMIM:278700); xpa-1 is required for normal survival and resistance to mutagenesis in response to UV light, the extended lifespan of dauer-like mutants, and fertility; XPA-1 is required in UV-irradiated nondauer larvae to prevent WWP-1-mediated proteolysis of AMA-1; transgenic xpa-1 res…
WBGene00006968	yars-1	-	X	X	X		yrs-1 encodes a tyrosinyl tRNA synthetase predicted to be mitochondrial.
WBGene00006971	zak-1	-	X	X	-	CACGAG	zak-1 encodes a mitogen-activated protein kinase kinase kinase (MAPKKK) that is orthologous to mammalian zipper sterile-motif kinases (ZAKs); ZAK-1 is predicted to play a role in regulation of MAPK signaling cascades and large-scale RNAi experiments indicate that its activity is required for proper embryonic and larval development.
WBGene00006974	zen-4	-	X	X	-	CACATG,CACACG	zen-4 encodes a kinesin-like protein that is a member of the kinesin-6 subfamily of plus-end-directed microtubule motors; loss-of-function mutations and RNAi experiments indicate that ZEN-4 is required for polar body extrusion after meiotic divisions, for completion of cytokinesis after mitosis, and for formation and/or maintenance of spindle midzone microtubules; in addition, zen-4 functions tog…
WBGene00006984	zig-7	X	X	-	-	CACACG,CAACTG,CATATG	zig-7 encodes a predicted secreted protein that is a member of the immunoglobulin superfamily of proteins; loss of zig-7 activity via RNAi has been reported to result in aldicarb resistance; a zig-7::gfp reporter fusion is expressed in body wall muscle.
WBGene00006986	zip-1	X	X	X	-		zip-1 encodes a protein with weak similarity to basic-leucine zipper-type transcription factors; ZIP-1 was identified in a screen for proteins able to bind a pharyngeal muscle-specific enhancer in the promoter of myo-2, which encodes a pharyngeal muscle-specific myosin; as loss of ZIP-1 activity via RNA-mediated interference (RNAi) does not result in any abnormalities, ZIP-1 may function redundan…
WBGene00006988	zyg-1	X	X	X	-	CAACTG,CAAGTG	zyg-1 encodes a homolog of polo-like and calcium-dependent kinases that is required for daughter centriole formation; ZYG-1 localizes transiently to centrosomes and acts at least one cell cycle prior to each spindle assembly event; ZYG-1 activity is required for proper localization of the SAS-5 and SAS-6 coiled-coil proteins that are also required for centriole duplication.
WBGene00006994	zyg-9	X	X	X	-	CACATG,CAACTG,CAAGTG	zyg-9 encodes a predicted microtubule-association protein (MAP) of the XMAP215 family; during early embryonic development, maternal zyg-9 activity is required for microtubule-dependent processes such as meiotic and mitotic spindle organization and pronuclear migration; further, zyg-9 is essential for formation of long astral microtubules; ZYG-9 is required for centrosomal localization of TAC-1, t…
WBGene00006996	zyg-11	-	X	X	-	CACGTG,CACATG,CACGCG,CATGCG,CAACTG,CAAGTG,CAGCTG,CATATG	zyg-11 encodes a protein containing four diverged leucine-rich repeats and an armadillo-like helical domain and is conserved in metazoa, but not found in Drosophila; during development, ZYG-11 functions as the substrate-recognition subunit for a CUL-2-based ubiquitin-ligase complex that is required for a number of biological processes including progression through meiotic anaphase II, mitotic chr…
WBGene00007000	tufm-1	X	X	X	X	CACACG,CAAGTG,CATATG	""
WBGene00007001	tufm-2	X	X	X	-	CACATG,CACGCG,CAAGTG	""
WBGene00007007	mak-2	X	X	X	X	CACATG	mak-2 encodes a serine/threonine protein kinase that is orthologous to the vertebrate MAPKAPK2 and MAPKAPK3 (MAP kinase-activated protein kinase family members 2 and 3) kinases.
WBGene00007008	rfp-1	-	X	X	-		rfp-1 encodes a putative ubiquitin-protein ligase orthologous to budding yeast Bre1p, rat Staring, human RNF20, and human RNF40; RFP-1 inhibits physiological apoptosis in oocytes, keeping it down to a normal level of ~50% in hermaphrodite gonads; RFP-1 is also required for vulval development, egg-laying, and progression through L1 larval stage; RFP-1 binds (in descending strength) UBC-1, UBC-2, a…
WBGene00007009	wwp-1	X	X	X	X	CACGTG,CACATG,CACGAG,CAACTG,CACCTG,CATATG,CATCTG,CATACG	wwp-1 encodes, by alternative splicing, two isoforms of a putative E3 ubiquitin ligase orthologous to budding yeast Rsp5, Drosophila SU(DX), and human WWP1 (OMIM:602307) and WWP2 (OMIM:602308); WWP-1 is required for proteolysis of the intracellular LIN-12 domain in primary ventral precursor cells, and for protection of germ cells against ionizing radiation or camptothecin, as well as for normal a…
[truncated: 3,185 more rows]

## Sheet: 3TF GO Term Analysis
Go term	Number of genes bound by MDL-1, DAF-16, and PHA-4 with associated GO term	Total number of genes bound by MDL-1, DAF-16, and PHA-4 in genome	Number of genes genome-wide with associated GO term	Total number of gene assessed (genome-wide)	enrichment p-value	Fold Enrichment (MDL-1, DAF-16, and PHA-4 vs. genome
[truncated: 20 more rows]

[truncated: 9 more sheets: Cabohydrate Metab Breakdown, Stress Response Breakdown, Carbohydrate Metabolic Response, Unfolded Protein Binding, Unfolded Protein Response, Response to Heat, Response to Oxidative Stress, Longevity, Comparison to Mad1 Targets]
