# Supplementary material for: The Caenorhabditis elegans Myc-Mondo/Mad Complexes Integrate Diverse Longevity Signals
Source: PLoS Genet. 2014 Apr 3;10(4):e1004278. doi: 10.1371/journal.pgen.1004278 (PMC3974684; doi:10.1371/journal.pgen.1004278)
Supplement: Dataset S3 — Complete oxidative stress response, thermotolerance, and proteostasis data. This dataset contains all data pertaining to Figures 6 and 7: including LD50s, p-values, and total number of animals examined for oxidative stress response and thermotolerance assays. This dataset also includes statistical analysis of poly Q foci formation and paralysis. (XLS) [file pgen.1004278.s010.xls]

## Sheet: Oxidative Stress (6A)
Strain	Number of worms	LD50(h)	±	CI	p-value	p-value *
N2	3251	13.55	±	0.8				Data combined from three trials performed in duplicate with 7.7mM tBOOH
mxl-2(tm1516)	7470	7.46	±	0.5	0	0.986
daf-2(e1370)	4951	24.98	±	1
daf-2(e1370);mxl-2(tm1516)	4006	15.46	±	0.6	0
* for the relative effect of loss of mxl-2 in wild-type vs. daf-2(e1370) backgrounds.

## Sheet: Thermotolerance (6B, 6C, 6D)
ITT
strain	number worms	LD50 (h)	±	CI	p-value*	Figure
daf-2(e1370)	402	16.56	±	0.782825		6B
daf-2(e1370); mxl-1(tm1530)	618	16.55	±	0.594455	0.48			Data combined from two independent trials performed in duplicate.
daf-2(e1370); mxl-2(tm1516)	482	12.39	±	0.48831	0	6B
eat-2(ad465)	649	11.26	±	0.44179		S6
eat-2(ad465); mxl-1(tm1530)	518	12.58	±	0.584755	0.0145
eat-2(ad465); mxl-2(tm1516)	569	9.17	±	0.426095	0.0005	S6
N2	713	12.25	±	0.42759		6B
mxl-1(tm1530)	917	12.55	±	0.386795	0.2705
mxl-2(tm1516)	1025	9.57	±	0.301776	0	6B
* versus single mutant control (i.e. daf-2(e1370); mxl-2(tm1516) vs. daf-2(e1370)
ITT
strain	number worms	LD50 (h)	±	CI	p-value*	Figure
daf-2(e1370) + EV RNAi	4821	16.92	±	0.17935		6D		Data combined from three independent trials.
daf-2(e1370) + daf-16 RNAi	3759	9.3	±	0.2113	0
daf-2(e1370) + mxl-2 RNAi	1081	14.56	±	0.38244	0	6D
daf-2(e1370); daf-16(mgDf47) + EV RNAi	4478	7.97	±	0.105046		6D
daf-2(e1370); daf-16(mgDf47) + daf-16 RNAi	5145	7.64	±	0.0991385	0.14
daf-2(e1370); daf-16(mgDf47) + mxl-2 RNAi	1079	8.21	±	0.240705	0.31	6D
* versus mutant on EV control RNAi
ATT
strain	number worms	LD50 (h)	±	CI	p-value*	Figure
daf-2(e1370) + EV RNAi	1289	25.1	±	0.601075		6E		Data combined from two independent trials.
daf-2(e1370) + daf-16 RNAi	966	17.16	±	0.526655	0
daf-2(e1370) + mxl-2 RNAi	633	26.44	±	1.11824	0.1675	6E
* versus daf-2(e1370) on EV control RNAi

## Sheet: Foci Formation (7A)
All experiments performed in AM140 rmIs132[Punc-54::Q35::YFP]
RNAi	day of adulthood	mean # foci	SD	p-value (vs. EV control)			This data represents the combination of three independent trials with 10 animals
EV	1	5.75	2.7506				counted per trial per day.
EV	2	35.45	9.43384
EV	3	72.0667	13.6406
mxl-2	1	10	4.40096	0.000758251
mxl-2	2	63.6	21.4805	4.21147e-06
mxl-2	3	108.133	22.0579	9.66339e-06
mml-1	1	14.9	4.14094	5.67689e-10
mml-1	2	66.6	15.4559	2.89374e-09
mml-1	3	112.867	16.771	5.86026e-08
mxl-1	1	5.45	2.60516	0.725194
mxl-1	2	39.3	14.0454	0.315293
mxl-1	3	75.4	10.3978	0.457917
mdl-1	1	6.15	2.64127	0.641682
mdl-1	2	31.5	10.5056	0.218551
mdl-1	3	70.3333	11.7088	0.711636

## Sheet: Paralysis (7B)
		median paralysis time	p-value(vs. EV control)	total worms
	EV	7	-	744		Data is combined from 3 independent experiments. Statistical significance was determined using a log-rank test.
	daf-2	-	0.0011	218
	mdl-1	9.5	0.0107	570
	mml-1	6	4.93e-11	744
	mxl-1	8	0.0384	643
	mxl-2	5.5	0	457
